# Supplementary material for: Spatial-temporal clusters of host-seeking Aedes albopictus, Aedes japonicus, and Aedes triseriatus collections in a La Crosse virus endemic county (Knox County, Tennessee, USA)
Source: PLoS One. 2020 Sep 3;15(9):e0237322. doi: 10.1371/journal.pone.0237322 (PMC7470364; doi:10.1371/journal.pone.0237322)
Supplement: S1 Appendix — (XLSX) [file pone.0237322.s001.xlsx]

## Sheet: SiteInformation
Site name for each site	Site Number	Collection county	collection latitude	collection longitude	city of collection	state of collection	type of site
Site Label	Site No.	County	latitude	longtitude	City	State	site type
18-KNOX-DR01	DR01	KNOX	35.9745	-83.9077	Knoxville	TN	industrial
18-KNOX-DR02	DR02	KNOX	35.9586	-83.9302	Knoxville	TN	industrial
18-KNOX-DR03	DR03	KNOX	35.9088	-83.9378	Knoxville	TN	cemetery
18-KNOX-DR04	DR04	KNOX	35.9332	-83.8978	Knoxville	TN	cemetery
18-KNOX-DR05	DR05	KNOX	35.9215	-83.8749	Knoxville	TN	industrial
18-KNOX-DR06	DR06	KNOX	35.911	-83.8506	Knoxville	TN	industrial
18-KNOX-DR07	DR07	KNOX	35.9451	-83.8355	Knoxville	TN	cemetery
18-KNOX-DR08	DR08	KNOX	35.993	-83.8649	Knoxville	TN	recreational
18-KNOX-DR09	DR09	KNOX	36.0115	-83.8362	Knoxville	TN	recreational
18-KNOX-DR10	DR10	KNOX	36.0435	-83.8778	Knoxville	TN	cemetery
18-KNOX-DR11	DR11	KNOX	36.0613	-83.86	Knoxville	TN	recreational
18-KNOX-DR12	DR12	KNOX	36.0291	-83.9126	Knoxville	TN	cemetery
18-KNOX-DR13	DR13	KNOX	36.0369	-83.9327	Knoxville	TN	recreational
18-KNOX-DR14	DR14	KNOX	36.006	-83.9589	Knoxville	TN	cemetery
18-KNOX-DR16	DR16	KNOX	36.0523	-83.9983	Powell	TN	industrial
18-KNOX-DR17	DR17	KNOX	36.0311	-84.055	Powell	TN	cemetery
18-KNOX-DR18	DR18	KNOX	36.0107	-84.0498	Powell	TN	recreational
18-KNOX-DR20	DR20	KNOX	35.9574	-84.0009	Knoxville	TN	industrial
18-KNOX-DR21	DR21	KNOX	35.9331	-84.0411	Knoxville	TN	recreational
18-KNOX-DR22	DR22	KNOX	35.9234	-84.0367	Knoxville	TN	industrial
18-KNOX-DR23	DR23	KNOX	35.9278	-84.0119	Knoxville	TN	industrial
18-KNOX-DR24	DR24	KNOX	35.9219	-83.9934	Knoxville	TN	recreational
18-KNOX-DR25	DR25	KNOX	35.944	-83.9386	Knoxville	TN	recreational
18-KNOX-DR26	DR26	KNOX	35.9052	-84.0171	Knoxville	TN	cemetery
18-KNOX-DR28	DR28	KNOX	35.9157	-84.085	Knoxville	TN	industrial
18-KNOX-DR29	DR29	KNOX	35.915	-84.1143	Knoxville	TN	cemetery
18-KNOX-DR30	DR30	KNOX	35.8886	-84.1683	Farragut	TN	recreational
18-KNOX-DR31	DR31	KNOX	35.9489	-84.1672	Knoxville	TN	recreational
18-KNOX-DR33	DR33	KNOX	35.9802	-84.1725	Knoxville	TN	recreational
18-KNOX-DR34	DR34	KNOX	35.9886	-84.0779	Knoxville	TN	industrial
18-KNOX-DR35	DR35	KNOX	36.0872	-83.8201	Mascot	TN	recreational
18-KNOX-DR36	DR36	KNOX	36.0615	-83.7423	Mascot	TN	industrial
18-KNOX-DR37	DR37	KNOX	36.0678	-83.731	Mascot	TN	industrial
18-KNOX-DR40	DR40	KNOX	36.0804	-83.7599	Corryton	TN	cemetary
18-KNOX-DR41	DR41	KNOX	36.1539	-83.8201	Corryton	TN	recreational
18-KNOX-DR42	DR42	KNOX	35.9838	-83.9221	Knoxville	TN	industrial
18-KNOX-DR43	DR43	KNOX	36.0249	-83.7253	Knoxville	TN	recreational
18-KNOX-DR44	DR44	KNOX	36.0313	-83.7362	Knoxville	TN	cemetery
18-KNOX-DR45	DR45	KNOX	36.004	-83.7713	Knoxville	TN	industrial
18-KNOX-DR46	DR46	KNOX	36.1148	-83.9371	Knoxville	TN	cemetery
18-KNOX-DR47	DR47	KNOX	36.0779	-83.9203	Knoxville	TN	recreational
18-KNOX-DR48	DR48	KNOX	36.079	-83.9254	Knoxville	TN	industrial
18-KNOX-DR49	DR49	KNOX	35.9436	-83.9946	Knoxville	TN	cemetery
18-KNOX-DR50	DR50	KNOX	35.921	-84.0602	Knoxville	TN	cemetery
18-KNOX-DR51	DR51	KNOX	35.9604	-83.8231	Knoxville	TN	industrial

## Sheet: MosquitoData
Site name for each site	Week when adults were trapped	Date when light trap was picked up	Aedes albopictus				Aedes japonicus				Aedes triseriatus
Site Label	Calender week	Date collected	male	female	unknown	sum	male	female	unknown	sum	male	female	unknown	sum
18KNOXDR1	20	2018-05-17	0	1	0	1	0	0	0	0	0	1	0	1
18KNOXDR1	23	2018-06-06	2	3	0	5	0	0	0	0	0	0	0	0
18KNOXDR1	24	2018-06-14	0	2	0	2	0	0	0	0	0	0	0	0
18KNOXDR1	28	2018-07-12	2	4	0	6	0	0	0	0	0	0	0	0
18KNOXDR1	30	2018-07-26	5	21	0	26	0	0	0	0	0	0	0	0
18KNOXDR1	33	2018-08-16	3	16	0	19	0	0	0	0	0	0	0	0
18KNOXDR1	34	2018-08-24	0	3	0	3	0	0	0	0	0	0	0	0
18KNOXDR1	36	2018-09-06	1	5	0	6	0	0	0	0	0	0	0	0
18KNOXDR1	38	2018-09-20	1	15	0	16	0	0	0	0	0	0	0	0
18KNOXDR1	40	2018-10-04	1	9	0	10	0	0	0	0	0	0	0	0
18KNOXDR1	42	2018-10-18	0	1	0	1	0	0	0	0	0	0	0	0
18KNOXDR10	20	2018-05-17	0	0	0	0	0	0	0	0	0	0	0	0
18KNOXDR10	24	2018-06-13	0	2	0	2	0	0	0	0	0	0	0	0
18KNOXDR10	26	2018-06-27	0	2	0	2	0	0	0	0	0	1	0	1
18KNOXDR10	28	2018-07-12	0	1	0	1	0	0	0	0	0	0	0	0
18KNOXDR10	30	2018-07-25	0	2	0	2	0	0	0	0	0	0	0	0
18KNOXDR10	33	2018-08-15	0	1	0	1	0	0	0	0	0	0	0	0
18KNOXDR10	34	2018-08-23	0	5	0	5	0	0	0	0	0	0	0	0
18KNOXDR10	36	2018-09-05	1	1	0	2	0	0	0	0	0	0	0	0
18KNOXDR10	38	2018-09-20	0	2	0	2	0	0	0	0	0	0	0	0
18KNOXDR10	42	2018-10-17	0	1	0	1	0	0	0	0	0	0	0	0
18KNOXDR12	20	2018-05-18	0	0	0	0	0	0	0	0	0	1	0	1
18KNOXDR12	23	2018-06-05	0	6	0	6	0	4	0	4	0	0	0	0
18KNOXDR12	24	2018-06-14	2	10	0	12	0	50	0	50	0	8	0	8
18KNOXDR12	26	2018-06-28	0	2	0	2	0	0	0	0	0	0	0	0
18KNOXDR12	28	2018-07-11	4	4	0	8	0	0	0	0	0	0	0	0
18KNOXDR12	30	2018-07-26	0	7	0	7	0	0	0	0	0	0	0	0
18KNOXDR12	33	2018-08-16	0	15	0	15	0	0	0	0	0	1	0	1
18KNOXDR12	34	2018-08-24	0	1	0	1	0	0	0	0	0	0	0	0
18KNOXDR12	36	2018-09-06	1	3	0	4	0	0	0	0	0	0	0	0
18KNOXDR12	38	2018-09-19	7	10	0	17	0	1	0	1	0	0	0	0
18KNOXDR12	40	2018-10-03	1	8	0	9	0	2	0	2	0	0	0	0
18KNOXDR12	42	2018-10-18	0	0	0	0	0	1	0	1	0	0	0	0
18KNOXDR13	20	2018-05-18	0	0	0	0	0	0	0	0	0	0	0	0
18KNOXDR13	26	2018-06-27	0	1	0	1	0	0	0	0	0	0	0	0
18KNOXDR13	28	2018-07-11	0	1	0	1	0	0	0	0	0	0	0	0
18KNOXDR13	30	2018-07-26	0	3	0	3	0	0	0	0	0	0	0	0
18KNOXDR13	33	2018-08-16	1	1	0	2	0	0	0	0	0	0	0	0
18KNOXDR13	34	2018-08-24	0	3	0	3	0	0	0	0	0	0	0	0
18KNOXDR13	36	2018-09-06	0	0	0	0	0	0	0	0	0	0	0	0
18KNOXDR13	38	2018-09-19	2	8	0	10	0	0	0	0	0	0	0	0
18KNOXDR13	40	2018-10-03	0	0	0	0	0	0	0	0	0	0	0	0
18KNOXDR13	42	2018-10-18	0	0	0	0	0	0	0	0	0	0	0	0
18KNOXDR14	20	2018-05-17	0	0	0	0	0	0	0	0	0	0	0	0
18KNOXDR14	23	2018-06-06	0	3	0	3	0	0	0	0	0	1	0	1
18KNOXDR14	24	2018-06-13	1	2	0	3	0	0	0	0	0	0	0	0
18KNOXDR14	26	2018-06-28	1	3	0	4	0	0	0	0	0	0	0	0
18KNOXDR14	28	2018-07-12	0	4	0	4	0	0	0	0	0	0	0	0
18KNOXDR14	30	2018-07-25	5	17	0	22	0	0	0	0	0	2	0	2
18KNOXDR14	34	2018-08-23	3	17	0	20	0	0	0	0	0	2	0	2
18KNOXDR14	36	2018-09-05	17	17	0	34	0	0	0	0	0	2	0	2
18KNOXDR14	38	2018-09-20	8	28	0	36	0	0	0	0	0	1	0	1
18KNOXDR14	40	2018-10-04	10	8	0	18	0	0	0	0	0	0	0	0
18KNOXDR14	42	2018-10-17	2	4	0	6	0	0	0	0	0	0	0	0
18KNOXDR16	20	2018-05-18	0	0	0	0	0	0	0	0	0	0	0	0
18KNOXDR16	23	2018-06-05	0	0	0	0	0	0	0	0	0	0	0	0
18KNOXDR16	24	2018-06-14	0	0	0	0	0	0	0	0	0	0	0	0
18KNOXDR16	30	2018-07-26	0	1	0	1	0	0	0	0	0	0	0	0
18KNOXDR16	33	2018-08-16	0	0	0	0	0	0	0	0	0	0	0	0
18KNOXDR16	34	2018-08-24	0	0	0	0	0	0	0	0	0	0	0	0
18KNOXDR16	36	2018-09-06	0	0	0	0	0	0	0	0	0	0	0	0
18KNOXDR16	38	2018-09-19	0	3	0	3	0	0	0	0	0	0	0	0
18KNOXDR16	40	2018-10-03	0	3	0	3	0	0	0	0	0	0	0	0
18KNOXDR16	42	2018-10-18	0	0	0	0	0	0	0	0	0	0	0	0
18KNOXDR17	20	2018-05-17	0	0	0	0	0	2	0	2	0	3	0	3
18KNOXDR17	23	2018-06-06	0	6	0	6	0	2	0	2	0	0	0	0
18KNOXDR17	24	2018-06-13	2	34	0	36	0	1	0	1	0	5	0	5
18KNOXDR17	28	2018-07-12	3	17	0	20	0	1	0	1	0	2	0	2
18KNOXDR17	30	2018-07-25	0	8	0	8	0	0	0	0	0	0	0	0
18KNOXDR17	33	2018-08-15	3	22	0	25	0	0	0	0	0	0	0	0
18KNOXDR17	34	2018-08-23	1	2	0	3	0	0	0	0	0	0	0	0
18KNOXDR17	36	2018-09-05	0	12	0	12	0	0	0	0	0	0	0	0
18KNOXDR17	38	2018-09-20	5	28	0	33	0	0	0	0	0	0	0	0
18KNOXDR17	40	2018-10-04	0	8	0	8	0	0	0	0	0	0	0	0
18KNOXDR17	42	2018-10-17	0	1	0	1	0	0	0	0	0	1	0	1
18KNOXDR18	20	2018-05-18	0	0	0	0	0	0	0	0	0	0	0	0
18KNOXDR18	23	2018-06-05	0	1	0	1	0	0	0	0	0	0	0	0
18KNOXDR18	24	2018-06-14	0	5	0	5	0	0	0	0	0	1	0	1
18KNOXDR18	26	2018-06-27	0	0	0	0	0	0	0	0	0	0	0	0
18KNOXDR18	30	2018-07-26	0	0	0	0	0	0	0	0	0	0	0	0
18KNOXDR18	33	2018-08-16	0	5	0	5	0	0	0	0	0	0	0	0
18KNOXDR18	34	2018-08-24	0	0	0	0	0	0	0	0	0	0	0	0
18KNOXDR18	36	2018-09-06	0	4	0	4	0	0	0	0	0	0	0	0
18KNOXDR18	38	2018-09-19	1	13	0	14	0	0	0	0	0	2	0	2
18KNOXDR18	40	2018-10-03	0	8	0	8	0	0	0	0	0	0	0	0
18KNOXDR2	20	2018-05-18	0	0	0	0	0	0	0	0	0	0	0	0
18KNOXDR2	23	2018-06-05	0	1	0	1	0	0	0	0	0	0	0	0
18KNOXDR2	26	2018-06-27	0	0	0	0	0	0	0	0	0	0	0	0
18KNOXDR2	33	2018-08-15	0	3	0	3	0	0	0	0	0	0	0	0
18KNOXDR2	34	2018-08-23	0	1	0	1	0	0	0	0	0	0	0	0
18KNOXDR2	38	2018-09-21	0	0	0	0	0	0	0	0	0	0	0	0
18KNOXDR2	40	2018-10-05	0	1	0	1	0	0	0	0	0	0	0	0
18KNOXDR2	42	2018-10-19	0	0	0	0	0	0	0	0	0	0	0	0
18KNOXDR20	20	2018-05-18	0	0	0	0	0	0	0	0	0	0	0	0
18KNOXDR20	23	2018-06-05	0	0	0	0	0	0	0	0	0	0	0	0
18KNOXDR20	26	2018-06-28	0	0	0	0	0	0	0	0	0	0	0	0
18KNOXDR20	28	2018-07-11	0	1	0	1	0	0	0	0	0	0	0	0
18KNOXDR20	30	2018-07-26	0	1	0	1	0	0	0	0	0	0	0	0
18KNOXDR20	33	2018-08-16	0	0	0	0	0	0	0	0	0	0	0	0
18KNOXDR20	34	2018-08-24	1	0	0	1	0	0	0	0	0	0	0	0
18KNOXDR20	36	2018-09-06	0	0	0	0	0	0	0	0	0	0	0	0
18KNOXDR20	38	2018-09-19	0	6	0	6	0	0	0	0	0	0	0	0
18KNOXDR20	40	2018-10-03	1	2	0	3	0	0	0	0	0	0	0	0
18KNOXDR20	42	2018-10-18	0	0	0	0	0	0	0	0	0	0	0	0
18KNOXDR21	20	2018-05-17	1	5	0	6	0	0	0	0	0	1	0	1
18KNOXDR21	23	2018-06-06	0	6	0	6	0	0	0	0	0	0	0	0
18KNOXDR21	26	2018-06-27	0	3	0	3	0	0	0	0	0	0	0	0
18KNOXDR21	28	2018-07-12	0	7	0	7	0	0	0	0	0	1	0	1
18KNOXDR21	30	2018-07-25	1	12	0	13	0	0	0	0	0	0	0	0
18KNOXDR21	33	2018-08-16	4	15	0	19	0	0	0	0	0	0	0	0
18KNOXDR21	34	2018-08-23	0	13	0	13	0	0	0	0	0	0	0	0
18KNOXDR21	38	2018-09-20	0	9	0	9	0	0	0	0	0	0	0	0
18KNOXDR21	40	2018-10-04	0	6	0	6	0	0	0	0	0	0	0	0
18KNOXDR22	20	2018-05-18	0	0	0	0	0	0	0	0	0	0	0	0
18KNOXDR22	23	2018-06-06	0	2	0	2	0	0	0	0	0	0	0	0
18KNOXDR22	24	2018-06-13	0	0	0	0	0	0	0	0	0	0	0	0
18KNOXDR22	26	2018-06-27	2	13	0	15	0	0	0	0	0	0	0	0
18KNOXDR22	28	2018-07-12	2	6	0	8	0	0	0	0	0	0	0	0
18KNOXDR22	30	2018-07-26	0	11	0	11	0	0	0	0	0	0	0	0
18KNOXDR22	33	2018-08-16	0	2	0	2	0	0	0	0	0	0	0	0
18KNOXDR22	34	2018-08-24	0	2	0	2	0	0	0	0	0	0	0	0
18KNOXDR22	36	2018-09-06	0	3	0	3	0	0	0	0	0	0	0	0
18KNOXDR22	38	2018-09-19	0	1	0	1	0	0	0	0	0	0	0	0
18KNOXDR22	40	2018-10-03	0	0	0	0	0	0	0	0	0	0	0	0
18KNOXDR22	42	2018-10-18	0	0	0	0	0	0	0	0	0	0	0	0
18KNOXDR23	20	2018-05-17	0	0	0	0	0	0	0	0	0	0	0	0
18KNOXDR23	24	2018-06-14	0	0	0	0	0	0	0	0	0	0	0	0
18KNOXDR23	26	2018-06-28	0	0	0	0	0	0	0	0	0	0	0	0
18KNOXDR23	28	2018-07-12	0	1	0	1	0	0	0	0	0	0	0	0
18KNOXDR23	30	2018-07-26	0	1	0	1	0	0	0	0	0	0	0	0
18KNOXDR23	33	2018-08-16	0	1	0	1	0	0	0	0	0	0	0	0
18KNOXDR23	34	2018-08-23	0	0	0	0	0	0	0	0	0	0	0	0
18KNOXDR23	38	2018-09-20	0	0	0	0	0	0	0	0	0	0	0	0
18KNOXDR23	40	2018-10-04	0	0	0	0	0	0	0	0	0	0	0	0
18KNOXDR23	42	2018-10-17	0	0	0	0	0	0	0	0	0	0	0	0
18KNOXDR24	20	2018-05-17	0	0	0	0	0	0	0	0	0	0	0	0
18KNOXDR24	23	2018-06-05	0	1	0	1	0	0	0	0	0	0	0	0
18KNOXDR24	26	2018-06-28	0	1	0	1	0	0	0	0	0	1	0	1
18KNOXDR24	28	2018-07-12	0	1	0	1	0	0	0	0	0	1	0	1
18KNOXDR24	30	2018-07-26	0	5	0	5	0	0	0	0	0	0	0	0
18KNOXDR24	33	2018-08-16	0	0	0	0	0	0	0	0	0	0	0	0
18KNOXDR24	34	2018-08-24	0	4	0	4	0	0	0	0	0	0	0	0
18KNOXDR24	36	2018-09-05	0	1	0	1	0	0	0	0	0	0	0	0
18KNOXDR24	38	2018-09-19	0	1	0	1	0	0	0	0	0	0	0	0
18KNOXDR24	42	2018-10-18	0	0	0	0	0	0	0	0	0	0	0	0
18KNOXDR25	20	2018-05-18	0	0	0	0	0	0	0	0	0	0	0	0
18KNOXDR25	26	2018-06-28	0	0	0	0	0	0	0	0	0	0	0	0
18KNOXDR25	28	2018-07-12	1	0	0	1	0	0	0	0	0	0	0	0
18KNOXDR25	30	2018-07-26	0	0	0	0	0	0	0	0	0	0	0	0
18KNOXDR25	33	2018-08-16	1	3	0	4	0	0	0	0	0	0	0	0
18KNOXDR25	34	2018-08-24	0	3	0	3	0	0	0	0	0	0	0	0
18KNOXDR25	36	2018-09-06	12	61	0	73	0	0	0	0	0	0	0	0
18KNOXDR25	38	2018-09-19	11	25	1	37	0	0	0	0	0	0	0	0
18KNOXDR25	40	2018-10-05	53	162	0	215	0	0	0	0	0	0	0	0
18KNOXDR25	42	2018-10-19	0	0	0	0	0	0	0	0	0	0	0	0
18KNOXDR26	20	2018-05-17	0	0	0	0	0	0	0	0	0	0	0	0
18KNOXDR26	23	2018-06-05	0	1	0	1	0	2	0	2	0	0	0	0
18KNOXDR26	24	2018-06-13	0	2	0	2	0	0	0	0	0	0	0	0
18KNOXDR26	26	2018-06-27	0	3	0	3	0	0	0	0	0	0	0	0
18KNOXDR26	28	2018-07-11	0	8	0	8	0	0	0	0	0	0	0	0
18KNOXDR26	30	2018-07-26	0	5	0	5	0	0	0	0	0	0	0	0
18KNOXDR26	34	2018-08-23	0	2	0	2	0	0	0	0	0	0	0	0
18KNOXDR26	36	2018-09-06	0	12	0	12	0	0	0	0	0	0	0	0
18KNOXDR26	38	2018-09-19	4	9	0	13	0	0	0	0	0	0	0	0
18KNOXDR26	40	2018-10-04	2	3	0	5	0	0	0	0	0	0	0	0
18KNOXDR26	42	2018-10-18	0	0	0	0	0	0	0	0	0	0	0	0
18KNOXDR28	20	2018-05-18	0	16	0	16	0	0	0	0	0	0	0	0
18KNOXDR28	23	2018-06-05	3	29	0	32	0	0	0	0	0	0	0	0
18KNOXDR28	24	2018-06-13	0	8	0	8	0	0	0	0	0	0	0	0
18KNOXDR28	26	2018-06-27	6	11	0	17	0	0	0	0	0	0	0	0
18KNOXDR28	28	2018-07-11	7	38	0	45	0	0	0	0	0	0	0	0
18KNOXDR28	30	2018-07-26	7	53	0	60	0	0	0	0	0	0	0	0
18KNOXDR28	33	2018-08-16	2	28	0	30	0	0	0	0	0	0	0	0
18KNOXDR28	34	2018-08-24	0	9	0	9	0	0	0	0	0	0	0	0
18KNOXDR28	36	2018-09-06	2	44	0	46	0	0	0	0	0	0	0	0
18KNOXDR28	38	2018-09-20	4	5	0	9	0	0	0	0	0	0	0	0
18KNOXDR28	40	2018-10-04	10	24	0	34	0	0	0	0	0	0	0	0
18KNOXDR28	42	2018-10-18	0	17	0	17	0	0	0	0	0	0	0	0
18KNOXDR29	20	2018-05-17	0	0	0	0	0	0	0	0	0	0	0	0
18KNOXDR29	23	2018-06-06	0	4	0	4	0	0	0	0	0	0	0	0
18KNOXDR29	24	2018-06-13	0	0	0	0	0	0	0	0	0	0	0	0
18KNOXDR29	26	2018-06-28	0	0	0	0	0	0	0	0	0	0	0	0
18KNOXDR29	28	2018-07-12	1	10	0	11	0	0	0	0	0	0	0	0
18KNOXDR29	30	2018-07-25	0	6	0	6	0	1	0	1	0	0	0	0
18KNOXDR29	33	2018-08-15	0	21	0	21	0	0	0	0	0	0	0	0
18KNOXDR29	34	2018-08-23	0	8	0	8	0	0	0	0	0	0	0	0
18KNOXDR29	36	2018-09-05	2	39	0	41	0	0	0	0	0	0	0	0
18KNOXDR29	38	2018-09-20	4	46	0	50	0	0	0	0	0	0	0	0
18KNOXDR29	40	2018-10-04	17	23	0	40	0	0	0	0	0	0	0	0
18KNOXDR29	42	2018-10-17	0	20	0	20	0	0	0	0	0	0	0	0
18KNOXDR3	20	2018-05-17	0	0	0	0	0	0	0	0	0	5	0	5
18KNOXDR3	23	2018-06-06	2	12	0	14	0	0	0	0	0	3	0	3
18KNOXDR3	24	2018-06-14	0	10	0	10	0	0	0	0	0	0	0	0
18KNOXDR3	26	2018-06-27	0	8	0	8	0	0	0	0	0	2	0	2
18KNOXDR3	28	2018-07-12	2	5	0	7	0	0	0	0	0	0	0	0
18KNOXDR3	30	2018-07-26	1	24	0	25	0	0	0	0	0	1	0	1
18KNOXDR3	33	2018-08-16	3	30	0	33	0	0	0	0	0	4	0	4
18KNOXDR3	34	2018-08-24	0	5	0	5	0	0	0	0	0	0	0	0
18KNOXDR3	36	2018-09-06	0	0	0	0	0	0	0	0	0	0	0	0
18KNOXDR3	38	2018-09-19	5	20	0	25	0	0	0	0	0	2	0	2
18KNOXDR3	40	2018-10-03	1	16	0	17	0	0	0	0	0	1	0	1
18KNOXDR3	42	2018-10-17	0	14	0	14	0	0	0	0	0	0	0	0
18KNOXDR30	20	2018-05-18	0	0	0	0	0	0	0	0	0	0	0	0
18KNOXDR30	23	2018-06-05	0	0	0	0	0	0	0	0	0	0	0	0
18KNOXDR30	24	2018-06-14	0	0	0	0	0	0	0	0	0	0	0	0
18KNOXDR30	26	2018-06-27	0	0	0	0	0	0	0	0	0	0	0	0
18KNOXDR30	28	2018-07-11	0	0	0	0	0	0	0	0	0	0	0	0
18KNOXDR30	30	2018-07-26	0	0	0	0	0	0	0	0	0	0	0	0
18KNOXDR30	33	2018-08-16	0	1	0	1	0	0	0	0	0	0	0	0
18KNOXDR30	38	2018-09-19	0	0	0	0	0	0	0	0	0	0	0	0
18KNOXDR30	40	2018-10-03	0	0	0	0	0	0	0	0	0	0	0	0
18KNOXDR31	20	2018-05-17	0	0	0	0	0	0	0	0	0	0	0	0
18KNOXDR31	23	2018-06-06	1	2	0	3	0	0	0	0	0	1	0	1
18KNOXDR31	24	2018-06-13	0	10	0	10	0	0	0	0	0	0	0	0
18KNOXDR31	26	2018-06-28	0	0	0	0	0	0	0	0	0	0	0	0
18KNOXDR31	28	2018-07-12	0	14	0	14	0	0	0	0	0	0	0	0
18KNOXDR31	30	2018-07-25	4	29	0	33	0	0	0	0	0	0	0	0
18KNOXDR31	33	2018-08-15	1	16	0	17	0	0	0	0	0	0	0	0
18KNOXDR31	34	2018-08-23	0	10	0	10	0	0	0	0	0	0	0	0
18KNOXDR31	36	2018-09-05	0	17	0	17	0	0	0	0	0	0	0	0
18KNOXDR31	38	2018-09-20	0	1	0	1	0	0	0	0	0	0	0	0
18KNOXDR31	40	2018-10-03	1	11	0	12	0	0	0	0	0	0	0	0
18KNOXDR31	42	2018-10-18	0	0	0	0	0	0	0	0	0	0	0	0
18KNOXDR33	20	2018-05-18	0	0	0	0	0	0	0	0	0	0	0	0
18KNOXDR33	23	2018-06-05	0	0	0	0	0	0	0	0	0	0	0	0
18KNOXDR33	24	2018-06-14	0	0	0	0	0	0	0	0	0	0	0	0
18KNOXDR33	26	2018-06-27	0	1	0	1	0	0	0	0	0	1	0	1
18KNOXDR33	28	2018-07-11	0	7	0	7	0	0	0	0	0	1	0	1
18KNOXDR33	30	2018-07-26	1	2	0	3	0	0	0	0	0	0	0	0
18KNOXDR33	33	2018-08-16	2	3	0	5	0	0	0	0	0	0	0	0
18KNOXDR33	34	2018-08-24	0	3	0	3	0	0	0	0	0	0	0	0
18KNOXDR33	36	2018-09-06	0	1	0	1	0	0	0	0	0	0	0	0
18KNOXDR33	38	2018-09-19	1	9	0	10	0	0	0	0	0	0	0	0
18KNOXDR33	40	2018-10-03	2	1	0	3	0	0	0	0	0	0	0	0
18KNOXDR34	20	2018-05-17	0	0	0	0	0	0	0	0	0	0	0	0
18KNOXDR34	23	2018-06-06	0	0	0	0	0	0	0	0	0	0	0	0
18KNOXDR34	24	2018-06-13	0	1	0	1	0	0	0	0	0	0	0	0
18KNOXDR34	26	2018-06-27	0	0	0	0	0	0	0	0	0	0	0	0
18KNOXDR34	28	2018-07-12	0	1	0	1	0	0	0	0	0	0	0	0
18KNOXDR34	30	2018-07-25	0	4	0	4	0	0	0	0	0	0	0	0
18KNOXDR34	33	2018-08-15	0	1	0	1	0	0	0	0	0	0	0	0
18KNOXDR34	34	2018-08-23	0	1	0	1	0	0	0	0	0	0	0	0
18KNOXDR34	36	2018-09-05	0	0	0	0	0	0	0	0	0	0	0	0
18KNOXDR34	38	2018-09-20	0	0	0	0	0	0	0	0	0	0	0	0
18KNOXDR34	40	2018-10-04	0	0	0	0	0	0	0	0	0	0	0	0
18KNOXDR34	42	2018-10-17	0	0	0	0	0	0	0	0	0	0	0	0
18KNOXDR35	23	2018-06-06	0	2	0	2	0	0	0	0	0	1	0	1
18KNOXDR35	24	2018-06-13	0	0	0	0	0	0	0	0	0	0	0	0
18KNOXDR35	26	2018-06-28	0	1	0	1	0	0	0	0	0	0	0	0
18KNOXDR35	28	2018-07-12	2	6	0	8	0	0	0	0	0	0	0	0
18KNOXDR35	30	2018-07-25	0	2	0	2	0	0	0	0	0	0	0	0
18KNOXDR35	33	2018-08-15	1	8	0	9	0	0	0	0	0	0	0	0
18KNOXDR35	34	2018-08-23	0	4	0	4	0	0	0	0	0	0	0	0
18KNOXDR35	36	2018-09-05	1	2	0	3	0	0	0	0	0	0	0	0
18KNOXDR35	38	2018-09-20	0	8	0	8	0	0	0	0	0	0	0	0
18KNOXDR35	40	2018-10-04	0	0	0	0	0	0	0	0	0	0	0	0
18KNOXDR35	42	2018-10-17	0	0	0	0	0	0	0	0	0	0	0	0
18KNOXDR36	20	2018-05-18	0	0	0	0	0	0	0	0	0	0	0	0
18KNOXDR36	23	2018-06-05	0	0	0	0	0	0	0	0	0	0	0	0
18KNOXDR36	24	2018-06-14	0	0	0	0	0	0	0	0	0	0	0	0
18KNOXDR36	26	2018-06-28	1	2	0	3	0	0	0	0	0	0	0	0
18KNOXDR36	28	2018-07-11	5	8	0	13	0	0	0	0	0	0	0	0
18KNOXDR36	30	2018-07-26	0	2	0	2	0	0	0	0	0	0	0	0
18KNOXDR36	33	2018-08-16	0	0	0	0	0	0	0	0	0	0	0	0
18KNOXDR36	34	2018-08-24	0	3	0	3	0	0	0	0	0	0	0	0
18KNOXDR36	36	2018-09-06	3	1	0	4	0	0	0	0	0	0	0	0
18KNOXDR36	38	2018-09-20	1	8	0	9	0	0	0	0	0	0	0	0
18KNOXDR36	40	2018-10-03	0	0	0	0	0	0	0	0	0	0	0	0
18KNOXDR36	42	2018-10-18	0	2	0	2	0	0	0	0	0	0	0	0
18KNOXDR37	20	2018-05-17	1	1	0	2	0	0	0	0	0	0	0	0
18KNOXDR37	24	2018-06-14	0	2	0	2	0	0	0	0	0	0	0	0
18KNOXDR37	26	2018-06-27	0	0	0	0	0	0	0	0	0	0	0	0
18KNOXDR37	28	2018-07-12	0	1	0	1	0	0	0	0	0	0	0	0
18KNOXDR37	33	2018-08-15	0	3	0	3	0	0	0	0	0	0	0	0
18KNOXDR37	34	2018-08-23	0	5	0	5	0	0	0	0	0	0	0	0
18KNOXDR37	36	2018-09-05	1	5	0	6	0	0	0	0	0	1	0	1
18KNOXDR37	38	2018-09-19	0	11	0	11	0	0	0	0	0	0	0	0
18KNOXDR37	40	2018-10-04	0	0	0	0	0	0	0	0	0	0	0	0
18KNOXDR37	42	2018-10-17	0	2	0	2	0	0	0	0	0	0	0	0
18KNOXDR4	20	2018-05-18	0	0	0	0	0	0	0	0	0	0	0	0
18KNOXDR4	23	2018-06-05	1	1	0	2	0	0	0	0	0	0	0	0
18KNOXDR4	24	2018-06-13	0	0	0	0	0	0	0	0	0	0	0	0
18KNOXDR4	26	2018-06-28	0	0	0	0	0	0	0	0	0	0	0	0
18KNOXDR4	28	2018-07-11	0	1	0	1	0	0	0	0	0	0	0	0
18KNOXDR4	30	2018-07-25	0	5	0	5	0	0	0	0	0	0	0	0
18KNOXDR4	33	2018-08-15	2	8	0	10	0	0	0	0	0	0	0	0
18KNOXDR4	34	2018-08-23	0	0	0	0	0	0	0	0	0	0	0	0
18KNOXDR4	36	2018-09-05	0	0	0	0	0	0	0	0	0	0	0	0
18KNOXDR4	38	2018-09-20	0	2	0	2	0	1	0	1	0	0	0	0
18KNOXDR4	42	2018-10-18	0	0	0	0	0	0	0	0	0	0	0	0
18KNOXDR40	20	2018-05-17	0	5	0	5	0	0	0	0	0	0	0	0
18KNOXDR40	23	2018-06-06	0	2	0	2	0	0	0	0	0	0	0	0
18KNOXDR40	24	2018-06-14	0	2	0	2	0	0	0	0	0	0	0	0
18KNOXDR40	28	2018-07-12	1	3	0	4	0	0	0	0	0	0	0	0
18KNOXDR40	30	2018-07-25	0	12	4	16	0	0	0	0	0	0	0	0
18KNOXDR40	33	2018-08-15	8	24	0	32	0	0	0	0	0	1	0	1
18KNOXDR40	34	2018-08-23	0	3	0	3	0	0	0	0	0	0	0	0
18KNOXDR40	36	2018-09-05	14	20	0	34	0	0	0	0	0	0	0	0
18KNOXDR40	38	2018-09-19	2	14	0	16	0	0	0	0	0	0	0	0
18KNOXDR40	40	2018-10-04	0	2	0	2	0	0	0	0	0	0	0	0
18KNOXDR40	42	2018-10-17	0	4	0	4	0	0	0	0	0	0	0	0
18KNOXDR41	20	2018-05-18	0	0	0	0	0	0	0	0	0	0	0	0
18KNOXDR41	24	2018-06-13	0	0	0	0	0	0	0	0	0	1	0	1
18KNOXDR41	26	2018-06-28	0	1	0	1	0	0	0	0	0	0	0	0
18KNOXDR41	28	2018-07-11	4	6	0	10	0	0	0	0	0	0	0	0
18KNOXDR41	30	2018-07-26	0	13	0	13	0	0	0	0	0	0	0	0
18KNOXDR41	33	2018-08-16	3	14	0	17	0	0	0	0	0	0	0	0
18KNOXDR41	34	2018-08-24	0	3	0	3	0	0	0	0	0	0	0	0
18KNOXDR41	36	2018-09-06	2	4	0	6	0	0	0	0	0	0	0	0
18KNOXDR41	38	2018-09-19	1	15	0	16	0	0	0	0	0	0	0	0
18KNOXDR41	40	2018-10-03	2	3	0	5	0	0	0	0	0	1	0	1
18KNOXDR41	42	2018-10-18	1	2	0	3	0	0	0	0	0	0	0	0
18KNOXDR42	20	2018-05-18	1	6	0	7	0	0	0	0	0	0	0	0
18KNOXDR42	23	2018-06-05	0	3	0	3	0	0	0	0	0	0	0	0
18KNOXDR42	24	2018-06-13	0	11	0	11	0	0	0	0	0	0	0	0
18KNOXDR42	26	2018-06-28	0	5	0	5	0	0	0	0	0	0	0	0
18KNOXDR42	28	2018-07-11	5	6	0	11	0	0	0	0	0	0	0	0
18KNOXDR42	30	2018-07-25	1	4	0	5	0	0	0	0	0	0	0	0
18KNOXDR42	33	2018-08-15	3	11	0	14	0	0	0	0	0	0	0	0
18KNOXDR42	36	2018-09-05	0	1	0	1	0	0	0	0	0	0	0	0
18KNOXDR42	38	2018-09-20	3	13	0	16	0	0	0	0	0	0	0	0
18KNOXDR42	40	2018-10-03	1	1	0	2	0	0	0	0	0	0	0	0
18KNOXDR42	42	2018-10-17	0	0	0	0	0	0	0	0	0	0	0	0
18KNOXDR43	20	2018-05-17	0	0	0	0	0	0	0	0	0	0	0	0
18KNOXDR43	23	2018-06-06	0	1	0	1	0	0	0	0	0	0	0	0
18KNOXDR43	24	2018-06-14	0	3	0	3	0	0	0	0	0	0	0	0
18KNOXDR43	28	2018-07-12	0	3	0	3	0	0	0	0	0	0	0	0
18KNOXDR43	30	2018-07-25	0	4	0	4	0	0	0	0	0	0	0	0
18KNOXDR43	33	2018-08-15	0	2	0	2	0	0	0	0	0	0	0	0
18KNOXDR43	34	2018-08-23	0	6	0	6	0	0	0	0	0	0	0	0
18KNOXDR43	36	2018-09-05	1	3	0	4	0	0	0	0	0	0	0	0
18KNOXDR43	38	2018-09-20	1	4	0	5	0	0	0	0	0	0	0	0
18KNOXDR43	40	2018-10-04	0	0	0	0	0	0	0	0	0	0	0	0
18KNOXDR43	42	2018-10-17	0	0	0	0	0	0	0	0	0	0	0	0
18KNOXDR44	20	2018-05-18	0	0	0	0	0	0	0	0	0	0	0	0
18KNOXDR44	24	2018-06-13	0	1	0	1	0	0	0	0	0	0	0	0
18KNOXDR44	26	2018-06-28	0	0	0	0	0	0	0	0	0	0	0	0
18KNOXDR44	28	2018-07-11	0	4	1	5	0	0	0	0	0	0	0	0
18KNOXDR44	30	2018-07-26	0	3	0	3	0	0	0	0	0	0	0	0
18KNOXDR44	33	2018-08-16	4	26	0	30	0	0	0	0	0	0	0	0
18KNOXDR44	34	2018-08-24	0	3	0	3	0	0	0	0	0	0	0	0
18KNOXDR44	36	2018-09-06	1	3	0	4	0	0	0	0	0	0	0	0
18KNOXDR44	38	2018-09-19	1	44	0	45	0	0	0	0	0	0	0	0
18KNOXDR44	40	2018-10-03	2	30	0	32	0	0	0	0	0	0	0	0
18KNOXDR45	20	2018-05-18	0	0	0	0	0	1	0	1	0	0	0	0
18KNOXDR45	23	2018-06-05	0	1	0	1	0	0	0	0	0	0	0	0
18KNOXDR45	24	2018-06-13	0	2	0	2	0	0	0	0	0	0	0	0
18KNOXDR45	26	2018-06-28	0	0	0	0	0	0	0	0	0	0	0	0
18KNOXDR45	28	2018-07-11	0	1	0	1	0	0	0	0	0	0	0	0
18KNOXDR45	30	2018-07-26	0	6	0	6	0	0	0	0	0	0	0	0
18KNOXDR45	33	2018-08-16	1	0	0	1	0	0	0	0	0	0	0	0
18KNOXDR45	34	2018-08-24	0	2	0	2	0	0	0	0	0	0	0	0
18KNOXDR45	36	2018-09-06	0	3	0	3	0	0	0	0	0	0	0	0
18KNOXDR45	38	2018-09-19	0	0	0	0	0	0	0	0	0	0	0	0
18KNOXDR45	40	2018-10-03	0	1	0	1	0	0	0	0	0	0	0	0
18KNOXDR45	42	2018-10-18	0	2	0	2	0	0	0	0	0	0	0	0
18KNOXDR46	20	2018-05-17	0	1	0	1	0	0	0	0	0	0	0	0
18KNOXDR46	23	2018-06-06	0	0	0	0	0	0	0	0	0	0	0	0
18KNOXDR46	24	2018-06-13	0	8	0	8	0	0	0	0	0	0	0	0
18KNOXDR46	26	2018-06-28	0	0	0	0	0	0	0	0	0	0	0	0
18KNOXDR46	28	2018-07-12	0	2	0	2	0	0	0	0	0	1	0	1
18KNOXDR46	30	2018-07-25	1	12	0	13	0	0	0	0	0	0	0	0
18KNOXDR46	34	2018-08-23	0	3	0	3	0	0	0	0	0	0	0	0
18KNOXDR46	36	2018-09-05	7	6	0	13	0	0	0	0	0	0	0	0
18KNOXDR46	38	2018-09-20	4	8	1	13	0	0	0	0	0	0	0	0
18KNOXDR46	40	2018-10-04	9	7	0	16	0	0	0	0	0	0	0	0
18KNOXDR46	42	2018-10-17	0	2	0	2	0	0	0	0	0	0	0	0
18KNOXDR47	20	2018-05-18	0	0	0	0	0	0	0	0	0	0	0	0
18KNOXDR47	23	2018-06-06	1	2	0	3	0	0	0	0	0	0	0	0
18KNOXDR47	24	2018-06-13	0	2	0	2	0	0	0	0	0	0	0	0
18KNOXDR47	26	2018-06-27	0	26	0	26	0	0	0	0	0	0	0	0
18KNOXDR47	28	2018-07-12	3	5	0	8	0	0	0	0	0	0	0	0
18KNOXDR47	30	2018-07-25	2	44	0	46	0	0	0	0	0	1	0	1
18KNOXDR47	33	2018-08-15	2	33	0	35	0	0	0	0	0	0	0	0
18KNOXDR47	34	2018-08-23	1	7	0	8	0	0	0	0	0	0	0	0
18KNOXDR47	36	2018-09-05	0	6	0	6	0	0	0	0	0	0	0	0
18KNOXDR47	38	2018-09-20	0	4	0	4	0	0	0	0	0	0	0	0
18KNOXDR47	40	2018-10-04	0	2	0	2	0	0	0	0	0	0	0	0
18KNOXDR47	42	2018-10-18	0	5	0	5	0	0	0	0	0	0	0	0
18KNOXDR48	23	2018-06-05	0	1	0	1	0	1	0	1	0	1	0	1
18KNOXDR48	24	2018-06-14	0	0	0	0	0	0	0	0	0	0	0	0
18KNOXDR48	26	2018-06-28	0	2	0	2	0	0	0	0	0	0	0	0
18KNOXDR48	28	2018-07-11	0	1	0	1	0	0	0	0	0	1	0	1
18KNOXDR48	30	2018-07-26	0	3	0	3	0	0	0	0	0	0	0	0
18KNOXDR48	33	2018-08-16	0	2	0	2	0	0	0	0	0	0	0	0
18KNOXDR48	34	2018-08-24	0	1	0	1	0	0	0	0	0	0	0	0
18KNOXDR48	36	2018-09-06	0	0	0	0	0	0	0	0	0	0	0	0
18KNOXDR48	38	2018-09-19	0	1	0	1	0	0	0	0	0	0	0	0
18KNOXDR48	40	2018-10-03	1	3	0	4	0	0	0	0	0	0	0	0
18KNOXDR48	42	2018-10-17	0	0	0	0	0	0	0	0	0	0	0	0
18KNOXDR49	24	2018-06-14	0	5	0	5	0	0	0	0	0	2	0	2
18KNOXDR49	26	2018-06-27	1	4	0	5	0	0	0	0	0	4	0	4
18KNOXDR49	28	2018-07-12	1	7	0	8	0	0	0	0	0	0	0	0
18KNOXDR49	30	2018-07-26	0	2	0	2	0	0	0	0	0	0	0	0
18KNOXDR49	33	2018-08-16	2	4	0	6	0	0	0	0	0	0	0	0
18KNOXDR49	34	2018-08-24	0	7	0	7	0	0	0	0	0	0	0	0
18KNOXDR49	36	2018-09-06	0	0	0	0	0	0	0	0	0	0	0	0
18KNOXDR49	40	2018-10-05	2	11	1	14	0	0	0	0	0	0	0	0
18KNOXDR5	23	2018-06-06	0	1	0	1	0	0	0	0	0	0	0	0
18KNOXDR5	24	2018-06-14	0	2	0	2	0	0	0	0	0	0	0	0
18KNOXDR5	26	2018-06-27	0	0	0	0	0	0	0	0	0	0	0	0
18KNOXDR5	28	2018-07-12	0	1	0	1	0	0	0	0	0	0	0	0
18KNOXDR5	30	2018-07-26	0	0	0	0	0	0	0	0	0	0	0	0
18KNOXDR5	33	2018-08-16	0	1	0	1	0	0	0	0	0	0	0	0
18KNOXDR5	34	2018-08-24	0	0	0	0	0	0	0	0	0	0	0	0
18KNOXDR5	36	2018-09-06	0	0	0	0	0	0	0	0	0	0	0	0
18KNOXDR5	38	2018-09-19	0	0	0	0	0	0	0	0	0	0	0	0
18KNOXDR5	40	2018-10-03	0	1	0	1	0	0	0	0	0	0	0	0
18KNOXDR5	42	2018-10-17	0	0	0	0	0	0	0	0	0	0	0	0
18KNOXDR50	20	2018-05-17	0	0	0	0	0	0	0	0	0	0	0	0
18KNOXDR50	23	2018-06-06	3	24	0	27	0	0	0	0	0	2	0	2
18KNOXDR50	24	2018-06-13	5	50	0	55	0	0	0	0	0	0	0	0
18KNOXDR50	26	2018-06-28	0	18	0	18	0	0	0	0	0	0	0	0
18KNOXDR50	28	2018-07-12	14	27	0	41	0	0	0	0	0	0	0	0
18KNOXDR50	30	2018-07-25	1	15	0	16	0	0	0	0	0	0	0	0
18KNOXDR50	33	2018-08-16	6	116	0	122	0	0	0	0	0	2	0	2
18KNOXDR50	34	2018-08-23	2	25	0	27	0	0	0	0	0	1	0	1
18KNOXDR50	36	2018-09-05	16	67	0	83	0	0	0	0	0	1	0	1
18KNOXDR50	38	2018-09-20	1	15	0	16	0	0	0	0	0	0	0	0
18KNOXDR50	40	2018-10-04	1	7	0	8	0	0	0	0	0	0	0	0
18KNOXDR50	42	2018-10-17	0	2	0	2	0	0	0	0	0	0	0	0
18KNOXDR51	24	2018-06-14	0	0	0	0	0	0	0	0	0	0	0	0
18KNOXDR51	26	2018-06-28	0	1	0	1	0	0	0	0	0	0	0	0
18KNOXDR51	28	2018-07-12	1	1	0	2	0	0	0	0	0	0	0	0
18KNOXDR51	30	2018-07-25	0	5	0	5	0	0	0	0	0	1	0	1
18KNOXDR51	33	2018-08-15	2	19	0	21	0	0	0	0	0	0	0	0
18KNOXDR51	34	2018-08-23	0	16	0	16	0	0	0	0	0	0	0	0
18KNOXDR51	36	2018-09-05	1	12	0	13	0	0	0	0	0	0	0	0
18KNOXDR51	42	2018-10-17	0	0	0	0	0	0	0	0	0	0	0	0
18KNOXDR51	40	2018-10-04	5	10	0	15	0	0	0	0	0	0	0	0
18KNOXDR6	20	2018-05-18	0	1	0	1	0	0	0	0	0	0	0	0
18KNOXDR6	23	2018-06-05	0	0	0	0	0	0	0	0	0	0	0	0
18KNOXDR6	24	2018-06-13	6	11	0	17	0	0	0	0	0	3	0	3
18KNOXDR6	26	2018-06-28	0	8	0	8	0	0	0	0	0	0	0	0
18KNOXDR6	28	2018-07-11	2	9	0	11	0	0	0	0	0	0	0	0
18KNOXDR6	33	2018-08-15	2	12	0	14	0	0	0	0	0	0	0	0
18KNOXDR6	34	2018-08-23	0	3	0	3	0	0	0	0	0	1	0	1
18KNOXDR6	36	2018-09-05	2	9	0	11	0	0	0	0	0	0	0	0
18KNOXDR6	38	2018-09-20	1	4	0	5	0	0	0	0	0	0	0	0
18KNOXDR6	40	2018-10-04	6	21	0	27	0	0	0	0	0	0	0	0
18KNOXDR6	42	2018-10-17	0	4	0	4	0	0	0	0	0	0	0	0
18KNOXDR7	20	2018-05-17	0	0	0	0	0	0	0	0	0	0	0	0
18KNOXDR7	23	2018-06-05	4	14	0	18	0	1	0	1	0	45	0	45
18KNOXDR7	24	2018-06-14	0	1	0	1	0	0	0	0	0	0	0	0
18KNOXDR7	26	2018-06-27	0	0	0	0	0	0	0	0	0	0	0	0
18KNOXDR7	28	2018-07-12	10	81	0	91	0	0	0	0	0	14	0	14
18KNOXDR7	30	2018-07-26	6	8	0	14	0	0	0	0	0	1	0	1
18KNOXDR7	33	2018-08-16	20	132	0	152	0	0	0	0	0	11	0	11
18KNOXDR7	34	2018-08-24	8	48	0	56	0	0	0	0	0	0	0	0
18KNOXDR7	36	2018-09-06	75	308	0	383	0	0	0	0	0	12	0	12
18KNOXDR7	38	2018-09-19	75	489	0	564	0	0	0	0	0	2	0	2
18KNOXDR7	42	2018-10-18	4	143	0	147	0	0	0	0	0	0	0	0
18KNOXDR8	20	2018-05-18	0	2	0	2	0	0	0	0	0	15	0	15
18KNOXDR8	23	2018-06-05	0	9	0	9	0	0	0	0	0	5	0	5
18KNOXDR8	24	2018-06-13	24	50	0	74	0	0	0	0	0	34	0	34
18KNOXDR8	26	2018-06-28	0	3	0	3	0	0	0	0	0	4	0	4
18KNOXDR8	28	2018-07-11	2	32	0	34	0	0	0	0	0	4	0	4
18KNOXDR8	30	2018-07-26	10	57	0	67	0	0	0	0	0	4	0	4
18KNOXDR8	33	2018-08-16	7	33	0	40	0	0	0	0	0	5	0	5
18KNOXDR8	34	2018-08-24	1	6	0	7	0	0	0	0	0	6	0	6
18KNOXDR8	36	2018-09-06	9	36	0	45	0	1	0	1	0	14	0	14
18KNOXDR8	38	2018-09-19	0	33	0	33	0	0	0	0	0	7	0	7
18KNOXDR8	40	2018-10-03	2	29	0	31	0	0	0	0	0	3	0	3
18KNOXDR8	42	2018-10-17	0	7	0	7	0	0	0	0	0	0	0	0
18KNOXDR9	20	2018-05-17	0	0	0	0	0	0	0	0	0	0	0	0
18KNOXDR9	24	2018-06-14	0	2	0	2	0	0	0	0	0	0	0	0
18KNOXDR9	26	2018-06-27	0	0	0	0	0	0	0	0	0	0	0	0
18KNOXDR9	28	2018-07-12	0	3	0	3	0	0	0	0	0	0	0	0
18KNOXDR9	30	2018-07-25	0	3	0	3	0	0	0	0	0	0	0	0
18KNOXDR9	33	2018-08-15	0	8	0	8	0	0	0	0	0	0	0	0
18KNOXDR9	34	2018-08-23	0	12	0	12	0	0	0	0	0	0	0	0
18KNOXDR9	36	2018-09-05	0	14	0	14	0	0	0	0	0	0	0	0
18KNOXDR9	38	2018-09-20	2	9	0	11	0	0	0	0	0	0	0	0
18KNOXDR9	40	2018-10-04	3	17	0	20	0	0	0	0	0	0	0	0
18KNOXDR9	42	2018-10-17	0	5	0	5	0	0	0	0	0	0	0	0
