# Supplementary material for: Spatial-temporal clusters of host-seeking Aedes albopictus, Aedes japonicus, and Aedes triseriatus collections in a La Crosse virus endemic county (Knox County, Tennessee, USA)
Source: PLoS One. 2020 Sep 3;15(9):e0237322. doi: 10.1371/journal.pone.0237322 (PMC7470364; doi:10.1371/journal.pone.0237322)
Supplement: S1 File — (ZIP) [file pone.0237322.s002.zip]

Archive with 12 entries (12 files):
- albopictus/albocases.cas
- albopictus/albocontrol.ctl
- albopictus/Coordinates.geo
- albopictus/model_parameters.prm
- japonicus/Coordinates.geo
- japonicus/japocases.cas
- japonicus/japocontrol.ctl
- japonicus/model_parameters.prm
- triseriatus/Coordinates.geo
- triseriatus/model_parameters.prm
- triseriatus/triscases.cas
- triseriatus/triscontrol.ctl
