# Supplementary material for: Spatial-temporal clusters of host-seeking Aedes albopictus, Aedes japonicus, and Aedes triseriatus collections in a La Crosse virus endemic county (Knox County, Tennessee, USA)
Source: PLoS One. 2020 Sep 3;15(9):e0237322. doi: 10.1371/journal.pone.0237322 (PMC7470364; doi:10.1371/journal.pone.0237322)
Supplement: S1 File — (ZIP) [file pone.0237322.s002.zip › albopictus/albocases.cas]

18KNOXDR1 1 5/17/2018 
18KNOXDR1 5 6/6/2018 
18KNOXDR1 2 6/14/2018 
18KNOXDR1 6 7/12/2018 
18KNOXDR1 26 7/26/2018 
18KNOXDR1 19 8/16/2018 
18KNOXDR1 3 8/24/2018 
18KNOXDR1 6 9/6/2018 
18KNOXDR1 16 9/20/2018 
18KNOXDR1 10 10/4/2018 
18KNOXDR1 1 10/18/2018 
18KNOXDR10 0 5/17/2018 
18KNOXDR10 2 6/13/2018 
18KNOXDR10 2 6/27/2018 
18KNOXDR10 1 7/12/2018 
18KNOXDR10 2 7/25/2018 
18KNOXDR10 1 8/15/2018 
18KNOXDR10 5 8/23/2018 
18KNOXDR10 2 9/5/2018 
18KNOXDR10 2 9/20/2018 
18KNOXDR10 1 10/17/2018 
18KNOXDR12 0 5/18/2018 
18KNOXDR12 6 6/5/2018 
18KNOXDR12 12 6/14/2018 
18KNOXDR12 2 6/28/2018 
18KNOXDR12 8 7/11/2018 
18KNOXDR12 7 7/26/2018 
18KNOXDR12 15 8/16/2018 
18KNOXDR12 1 8/24/2018 
18KNOXDR12 4 9/6/2018 
18KNOXDR12 17 9/19/2018 
18KNOXDR12 9 10/3/2018 
18KNOXDR12 0 10/18/2018 
18KNOXDR13 0 5/18/2018 
18KNOXDR13 1 6/27/2018 
18KNOXDR13 1 7/11/2018 
18KNOXDR13 3 7/26/2018 
18KNOXDR13 2 8/16/2018 
18KNOXDR13 3 8/24/2018 
18KNOXDR13 0 9/6/2018 
18KNOXDR13 10 9/19/2018 
18KNOXDR13 0 10/3/2018 
18KNOXDR13 0 10/18/2018 
18KNOXDR14 0 5/17/2018 
18KNOXDR14 3 6/6/2018 
18KNOXDR14 3 6/13/2018 
18KNOXDR14 4 6/28/2018 
18KNOXDR14 4 7/12/2018 
18KNOXDR14 22 7/25/2018 
18KNOXDR14 20 8/23/2018 
18KNOXDR14 34 9/5/2018 
18KNOXDR14 36 9/20/2018 
18KNOXDR14 18 10/4/2018 
18KNOXDR14 6 10/17/2018 
18KNOXDR16 0 5/18/2018 
18KNOXDR16 0 6/5/2018 
18KNOXDR16 0 6/14/2018 
18KNOXDR16 1 7/26/2018 
18KNOXDR16 0 8/16/2018 
18KNOXDR16 0 8/24/2018 
18KNOXDR16 0 9/6/2018 
18KNOXDR16 3 9/19/2018 
18KNOXDR16 3 10/3/2018 
18KNOXDR16 0 10/18/2018 
18KNOXDR17 0 5/17/2018 
18KNOXDR17 6 6/6/2018 
18KNOXDR17 36 6/13/2018 
18KNOXDR17 20 7/12/2018 
18KNOXDR17 8 7/25/2018 
18KNOXDR17 25 8/15/2018 
18KNOXDR17 3 8/23/2018 
18KNOXDR17 12 9/5/2018 
18KNOXDR17 33 9/20/2018 
18KNOXDR17 8 10/4/2018 
18KNOXDR17 1 10/17/2018 
18KNOXDR18 0 5/18/2018 
18KNOXDR18 1 6/5/2018 
18KNOXDR18 5 6/14/2018 
18KNOXDR18 0 6/27/2018 
18KNOXDR18 0 7/26/2018 
18KNOXDR18 5 8/16/2018 
18KNOXDR18 0 8/24/2018 
18KNOXDR18 4 9/6/2018 
18KNOXDR18 14 9/19/2018 
18KNOXDR18 8 10/3/2018 
18KNOXDR2 0 5/18/2018 
18KNOXDR2 1 6/5/2018 
18KNOXDR2 0 6/27/2018 
18KNOXDR2 3 8/15/2018 
18KNOXDR2 1 8/23/2018 
18KNOXDR2 0 9/21/2018 
18KNOXDR2 1 10/5/2018 
18KNOXDR2 0 10/19/2018 
18KNOXDR20 0 5/18/2018 
18KNOXDR20 0 6/5/2018 
18KNOXDR20 0 6/28/2018 
18KNOXDR20 1 7/11/2018 
18KNOXDR20 1 7/26/2018 
18KNOXDR20 0 8/16/2018 
18KNOXDR20 1 8/24/2018 
18KNOXDR20 0 9/6/2018 
18KNOXDR20 6 9/19/2018 
18KNOXDR20 3 10/3/2018 
18KNOXDR20 0 10/18/2018 
18KNOXDR21 6 5/17/2018 
18KNOXDR21 6 6/6/2018 
18KNOXDR21 3 6/27/2018 
18KNOXDR21 7 7/12/2018 
18KNOXDR21 13 7/25/2018 
18KNOXDR21 19 8/16/2018 
18KNOXDR21 13 8/23/2018 
18KNOXDR21 9 9/20/2018 
18KNOXDR21 6 10/4/2018 
18KNOXDR22 0 5/18/2018 
18KNOXDR22 2 6/6/2018 
18KNOXDR22 0 6/13/2018 
18KNOXDR22 15 6/27/2018 
18KNOXDR22 8 7/12/2018 
18KNOXDR22 11 7/26/2018 
18KNOXDR22 2 8/16/2018 
18KNOXDR22 2 8/24/2018 
18KNOXDR22 3 9/6/2018 
18KNOXDR22 1 9/19/2018 
18KNOXDR22 0 10/3/2018 
18KNOXDR22 0 10/18/2018 
18KNOXDR23 0 5/17/2018 
18KNOXDR23 0 6/14/2018 
18KNOXDR23 0 6/28/2018 
18KNOXDR23 1 7/12/2018 
18KNOXDR23 1 7/26/2018 
18KNOXDR23 1 8/16/2018 
18KNOXDR23 0 8/23/2018 
18KNOXDR23 0 9/20/2018 
18KNOXDR23 0 10/4/2018 
18KNOXDR23 0 10/17/2018 
18KNOXDR24 0 5/17/2018 
18KNOXDR24 1 6/5/2018 
18KNOXDR24 1 6/28/2018 
18KNOXDR24 1 7/12/2018 
18KNOXDR24 5 7/26/2018 
18KNOXDR24 0 8/16/2018 
18KNOXDR24 4 8/24/2018 
18KNOXDR24 1 9/5/2018 
18KNOXDR24 1 9/19/2018 
18KNOXDR24 0 10/18/2018 
18KNOXDR25 0 5/18/2018 
18KNOXDR25 0 6/28/2018 
18KNOXDR25 1 7/12/2018 
18KNOXDR25 0 7/26/2018 
18KNOXDR25 4 8/16/2018 
18KNOXDR25 3 8/24/2018 
18KNOXDR25 73 9/6/2018 
18KNOXDR25 37 9/19/2018 
18KNOXDR25 215 10/5/2018 
18KNOXDR25 0 10/19/2018 
18KNOXDR26 0 5/17/2018 
18KNOXDR26 1 6/5/2018 
18KNOXDR26 2 6/13/2018 
18KNOXDR26 3 6/27/2018 
18KNOXDR26 8 7/11/2018 
18KNOXDR26 5 7/26/2018 
18KNOXDR26 2 8/23/2018 
18KNOXDR26 12 9/6/2018 
18KNOXDR26 13 9/19/2018 
18KNOXDR26 5 10/4/2018 
18KNOXDR26 0 10/18/2018 
18KNOXDR28 16 5/18/2018 
18KNOXDR28 32 6/5/2018 
18KNOXDR28 8 6/13/2018 
18KNOXDR28 17 6/27/2018 
18KNOXDR28 45 7/11/2018 
18KNOXDR28 60 7/26/2018 
18KNOXDR28 30 8/16/2018 
18KNOXDR28 9 8/24/2018 
18KNOXDR28 46 9/6/2018 
18KNOXDR28 9 9/20/2018 
18KNOXDR28 34 10/4/2018 
18KNOXDR28 17 10/18/2018 
18KNOXDR29 0 5/17/2018 
18KNOXDR29 4 6/6/2018 
18KNOXDR29 0 6/13/2018 
18KNOXDR29 0 6/28/2018 
18KNOXDR29 11 7/12/2018 
18KNOXDR29 6 7/25/2018 
18KNOXDR29 21 8/15/2018 
18KNOXDR29 8 8/23/2018 
18KNOXDR29 41 9/5/2018 
18KNOXDR29 50 9/20/2018 
18KNOXDR29 40 10/4/2018 
18KNOXDR29 20 10/17/2018 
18KNOXDR3 0 5/17/2018 
18KNOXDR3 14 6/6/2018 
18KNOXDR3 10 6/14/2018 
18KNOXDR3 8 6/27/2018 
18KNOXDR3 7 7/12/2018 
18KNOXDR3 25 7/26/2018 
18KNOXDR3 33 8/16/2018 
18KNOXDR3 5 8/24/2018 
18KNOXDR3 0 9/6/2018 
18KNOXDR3 25 9/19/2018 
18KNOXDR3 17 10/3/2018 
18KNOXDR3 14 10/17/2018 
18KNOXDR30 0 5/18/2018 
18KNOXDR30 0 6/5/2018 
18KNOXDR30 0 6/14/2018 
18KNOXDR30 0 6/27/2018 
18KNOXDR30 0 7/11/2018 
18KNOXDR30 0 7/26/2018 
18KNOXDR30 1 8/16/2018 
18KNOXDR30 0 9/19/2018 
18KNOXDR30 0 10/3/2018 
18KNOXDR31 0 5/17/2018 
18KNOXDR31 3 6/6/2018 
18KNOXDR31 10 6/13/2018 
18KNOXDR31 0 6/28/2018 
18KNOXDR31 14 7/12/2018 
18KNOXDR31 33 7/25/2018 
18KNOXDR31 17 8/15/2018 
18KNOXDR31 10 8/23/2018 
18KNOXDR31 17 9/5/2018 
18KNOXDR31 1 9/20/2018 
18KNOXDR31 12 10/3/2018 
18KNOXDR31 0 10/18/2018 
18KNOXDR33 0 5/18/2018 
18KNOXDR33 0 6/5/2018 
18KNOXDR33 0 6/14/2018 
18KNOXDR33 1 6/27/2018 
18KNOXDR33 7 7/11/2018 
18KNOXDR33 3 7/26/2018 
18KNOXDR33 5 8/16/2018 
18KNOXDR33 3 8/24/2018 
18KNOXDR33 1 9/6/2018 
18KNOXDR33 10 9/19/2018 
18KNOXDR33 3 10/3/2018 
18KNOXDR34 0 5/17/2018 
18KNOXDR34 0 6/6/2018 
18KNOXDR34 1 6/13/2018 
18KNOXDR34 0 6/27/2018 
18KNOXDR34 1 7/12/2018 
18KNOXDR34 4 7/25/2018 
18KNOXDR34 1 8/15/2018 
18KNOXDR34 1 8/23/2018 
18KNOXDR34 0 9/5/2018 
18KNOXDR34 0 9/20/2018 
18KNOXDR34 0 10/4/2018 
18KNOXDR34 0 10/17/2018 
18KNOXDR35 2 6/6/2018 
18KNOXDR35 0 6/13/2018 
18KNOXDR35 1 6/28/2018 
18KNOXDR35 8 7/12/2018 
18KNOXDR35 2 7/25/2018 
18KNOXDR35 9 8/15/2018 
18KNOXDR35 4 8/23/2018 
18KNOXDR35 3 9/5/2018 
18KNOXDR35 8 9/20/2018 
18KNOXDR35 0 10/4/2018 
18KNOXDR35 0 10/17/2018 
18KNOXDR36 0 5/18/2018 
18KNOXDR36 0 6/5/2018 
18KNOXDR36 0 6/14/2018 
18KNOXDR36 3 6/28/2018 
18KNOXDR36 13 7/11/2018 
18KNOXDR36 2 7/26/2018 
18KNOXDR36 0 8/16/2018 
18KNOXDR36 3 8/24/2018 
18KNOXDR36 4 9/6/2018 
18KNOXDR36 9 9/20/2018 
18KNOXDR36 0 10/3/2018 
18KNOXDR36 2 10/18/2018 
18KNOXDR37 2 5/17/2018 
18KNOXDR37 2 6/14/2018 
18KNOXDR37 0 6/27/2018 
18KNOXDR37 1 7/12/2018 
18KNOXDR37 3 8/15/2018 
18KNOXDR37 5 8/23/2018 
18KNOXDR37 6 9/5/2018 
18KNOXDR37 11 9/19/2018 
18KNOXDR37 0 10/4/2018 
18KNOXDR37 2 10/17/2018 
18KNOXDR4 0 5/18/2018 
18KNOXDR4 2 6/5/2018 
18KNOXDR4 0 6/13/2018 
18KNOXDR4 0 6/28/2018 
18KNOXDR4 1 7/11/2018 
18KNOXDR4 5 7/25/2018 
18KNOXDR4 10 8/15/2018 
18KNOXDR4 0 8/23/2018 
18KNOXDR4 0 9/5/2018 
18KNOXDR4 2 9/20/2018 
18KNOXDR4 0 10/18/2018 
18KNOXDR40 5 5/17/2018 
18KNOXDR40 2 6/6/2018 
18KNOXDR40 2 6/14/2018 
18KNOXDR40 4 7/12/2018 
18KNOXDR40 16 7/25/2018 
18KNOXDR40 32 8/15/2018 
18KNOXDR40 3 8/23/2018 
18KNOXDR40 34 9/5/2018 
18KNOXDR40 16 9/19/2018 
18KNOXDR40 2 10/4/2018 
18KNOXDR40 4 10/17/2018 
18KNOXDR41 0 5/18/2018 
18KNOXDR41 0 6/13/2018 
18KNOXDR41 1 6/28/2018 
18KNOXDR41 10 7/11/2018 
18KNOXDR41 13 7/26/2018 
18KNOXDR41 17 8/16/2018 
18KNOXDR41 3 8/24/2018 
18KNOXDR41 6 9/6/2018 
18KNOXDR41 16 9/19/2018 
18KNOXDR41 5 10/3/2018 
18KNOXDR41 3 10/18/2018 
18KNOXDR42 7 5/18/2018 
18KNOXDR42 3 6/5/2018 
18KNOXDR42 11 6/13/2018 
18KNOXDR42 5 6/28/2018 
18KNOXDR42 11 7/11/2018 
18KNOXDR42 5 7/25/2018 
18KNOXDR42 14 8/15/2018 
18KNOXDR42 1 9/5/2018 
18KNOXDR42 16 9/20/2018 
18KNOXDR42 2 10/3/2018 
18KNOXDR42 0 10/17/2018 
18KNOXDR43 0 5/17/2018 
18KNOXDR43 1 6/6/2018 
18KNOXDR43 3 6/14/2018 
18KNOXDR43 3 7/12/2018 
18KNOXDR43 4 7/25/2018 
18KNOXDR43 2 8/15/2018 
18KNOXDR43 6 8/23/2018 
18KNOXDR43 4 9/5/2018 
18KNOXDR43 5 9/20/2018 
18KNOXDR43 0 10/4/2018 
18KNOXDR43 0 10/17/2018 
18KNOXDR44 0 5/18/2018 
18KNOXDR44 1 6/13/2018 
18KNOXDR44 0 6/28/2018 
18KNOXDR44 5 7/11/2018 
18KNOXDR44 3 7/26/2018 
18KNOXDR44 30 8/16/2018 
18KNOXDR44 3 8/24/2018 
18KNOXDR44 4 9/6/2018 
18KNOXDR44 45 9/19/2018 
18KNOXDR44 32 10/3/2018 
18KNOXDR45 0 5/18/2018 
18KNOXDR45 1 6/5/2018 
18KNOXDR45 2 6/13/2018 
18KNOXDR45 0 6/28/2018 
18KNOXDR45 1 7/11/2018 
18KNOXDR45 6 7/26/2018 
18KNOXDR45 1 8/16/2018 
18KNOXDR45 2 8/24/2018 
18KNOXDR45 3 9/6/2018 
18KNOXDR45 0 9/19/2018 
18KNOXDR45 1 10/3/2018 
18KNOXDR45 2 10/18/2018 
18KNOXDR46 1 5/17/2018 
18KNOXDR46 0 6/6/2018 
18KNOXDR46 8 6/13/2018 
18KNOXDR46 0 6/28/2018 
18KNOXDR46 2 7/12/2018 
18KNOXDR46 13 7/25/2018 
18KNOXDR46 3 8/23/2018 
18KNOXDR46 13 9/5/2018 
18KNOXDR46 13 9/20/2018 
18KNOXDR46 16 10/4/2018 
18KNOXDR46 2 10/17/2018 
18KNOXDR47 0 5/18/2018 
18KNOXDR47 3 6/6/2018 
18KNOXDR47 2 6/13/2018 
18KNOXDR47 26 6/27/2018 
18KNOXDR47 8 7/12/2018 
18KNOXDR47 46 7/25/2018 
18KNOXDR47 35 8/15/2018 
18KNOXDR47 8 8/23/2018 
18KNOXDR47 6 9/5/2018 
18KNOXDR47 4 9/20/2018 
18KNOXDR47 2 10/4/2018 
18KNOXDR47 5 10/18/2018 
18KNOXDR48 1 6/5/2018 
18KNOXDR48 0 6/14/2018 
18KNOXDR48 2 6/28/2018 
18KNOXDR48 1 7/11/2018 
18KNOXDR48 3 7/26/2018 
18KNOXDR48 2 8/16/2018 
18KNOXDR48 1 8/24/2018 
18KNOXDR48 0 9/6/2018 
18KNOXDR48 1 9/19/2018 
18KNOXDR48 4 10/3/2018 
18KNOXDR48 0 10/17/2018 
18KNOXDR49 5 6/14/2018 
18KNOXDR49 5 6/27/2018 
18KNOXDR49 8 7/12/2018 
18KNOXDR49 2 7/26/2018 
18KNOXDR49 6 8/16/2018 
18KNOXDR49 7 8/24/2018 
18KNOXDR49 0 9/6/2018 
18KNOXDR49 14 10/5/2018 
18KNOXDR5 1 6/6/2018 
18KNOXDR5 2 6/14/2018 
18KNOXDR5 0 6/27/2018 
18KNOXDR5 1 7/12/2018 
18KNOXDR5 0 7/26/2018 
18KNOXDR5 1 8/16/2018 
18KNOXDR5 0 8/24/2018 
18KNOXDR5 0 9/6/2018 
18KNOXDR5 0 9/19/2018 
18KNOXDR5 1 10/3/2018 
18KNOXDR5 0 10/17/2018 
18KNOXDR50 0 5/17/2018 
18KNOXDR50 27 6/6/2018 
18KNOXDR50 55 6/13/2018 
18KNOXDR50 18 6/28/2018 
18KNOXDR50 41 7/12/2018 
18KNOXDR50 16 7/25/2018 
18KNOXDR50 122 8/16/2018 
18KNOXDR50 27 8/23/2018 
18KNOXDR50 83 9/5/2018 
18KNOXDR50 16 9/20/2018 
18KNOXDR50 8 10/4/2018 
18KNOXDR50 2 10/17/2018 
18KNOXDR51 0 6/14/2018 
18KNOXDR51 1 6/28/2018 
18KNOXDR51 2 7/12/2018 
18KNOXDR51 5 7/25/2018 
18KNOXDR51 21 8/15/2018 
18KNOXDR51 16 8/23/2018 
18KNOXDR51 13 9/5/2018 
18KNOXDR51 15 10/17/2018 
18KNOXDR51 0 10/4/2018 
18KNOXDR6 1 5/18/2018 
18KNOXDR6 0 6/5/2018 
18KNOXDR6 17 6/13/2018 
18KNOXDR6 8 6/28/2018 
18KNOXDR6 11 7/11/2018 
18KNOXDR6 14 8/15/2018 
18KNOXDR6 3 8/23/2018 
18KNOXDR6 11 9/5/2018 
18KNOXDR6 5 9/20/2018 
18KNOXDR6 27 10/4/2018 
18KNOXDR6 4 10/17/2018 
18KNOXDR7 0 5/17/2018 
18KNOXDR7 18 6/6/2018 
18KNOXDR7 1 6/14/2018 
18KNOXDR7 0 6/27/2018 
18KNOXDR7 91 7/12/2018 
18KNOXDR7 14 7/26/2018 
18KNOXDR7 152 8/16/2018 
18KNOXDR7 56 8/24/2018 
18KNOXDR7 383 9/6/2018 
18KNOXDR7 564 9/19/2018 
18KNOXDR7 147 10/18/2018 
18KNOXDR8 2 5/18/2018 
18KNOXDR8 9 6/5/2018 
18KNOXDR8 74 6/13/2018 
18KNOXDR8 3 6/28/2018 
18KNOXDR8 34 7/11/2018 
18KNOXDR8 67 7/26/2018 
18KNOXDR8 40 8/16/2018 
18KNOXDR8 7 8/24/2018 
18KNOXDR8 45 9/6/2018 
18KNOXDR8 33 9/19/2018 
18KNOXDR8 31 10/3/2018 
18KNOXDR8 7 10/17/2018 
18KNOXDR9 0 5/17/2018 
18KNOXDR9 2 6/14/2018 
18KNOXDR9 0 6/27/2018 
18KNOXDR9 3 7/12/2018 
18KNOXDR9 3 7/25/2018 
18KNOXDR9 8 8/15/2018 
18KNOXDR9 12 8/23/2018 
18KNOXDR9 14 9/5/2018 
18KNOXDR9 11 9/20/2018 
18KNOXDR9 20 10/4/2018 
18KNOXDR9 5 10/17/2018 
