# Supplementary material for: Spatial-temporal clusters of host-seeking Aedes albopictus, Aedes japonicus, and Aedes triseriatus collections in a La Crosse virus endemic county (Knox County, Tennessee, USA)
Source: PLoS One. 2020 Sep 3;15(9):e0237322. doi: 10.1371/journal.pone.0237322 (PMC7470364; doi:10.1371/journal.pone.0237322)
Supplement: S1 File — (ZIP) [file pone.0237322.s002.zip › albopictus/albocontrol.ctl]

18KNOXDR1 5/17/2018 5 
18KNOXDR1 6/6/2018 6 
18KNOXDR1 6/14/2018 0 
18KNOXDR1 7/12/2018 3 
18KNOXDR1 7/26/2018 5 
18KNOXDR1 8/16/2018 30 
18KNOXDR1 8/24/2018 2 
18KNOXDR1 9/6/2018 1 
18KNOXDR1 9/20/2018 12 
18KNOXDR1 10/4/2018 9 
18KNOXDR1 10/18/2018 0 
18KNOXDR10 5/17/2018 5 
18KNOXDR10 6/13/2018 6 
18KNOXDR10 6/27/2018 1 
18KNOXDR10 7/12/2018 1 
18KNOXDR10 7/25/2018 2 
18KNOXDR10 8/15/2018 3 
18KNOXDR10 8/23/2018 2 
18KNOXDR10 9/5/2018 14 
18KNOXDR10 9/20/2018 7 
18KNOXDR10 10/17/2018 1 
18KNOXDR12 5/18/2018 4 
18KNOXDR12 6/5/2018 7 
18KNOXDR12 6/14/2018 68 
18KNOXDR12 6/28/2018 0 
18KNOXDR12 7/11/2018 0 
18KNOXDR12 7/26/2018 0 
18KNOXDR12 8/16/2018 2 
18KNOXDR12 8/24/2018 2 
18KNOXDR12 9/6/2018 0 
18KNOXDR12 9/19/2018 7 
18KNOXDR12 10/3/2018 7 
18KNOXDR12 10/18/2018 2 
18KNOXDR13 5/18/2018 1 
18KNOXDR13 6/27/2018 1 
18KNOXDR13 7/11/2018 0 
18KNOXDR13 7/26/2018 0 
18KNOXDR13 8/16/2018 0 
18KNOXDR13 8/24/2018 1 
18KNOXDR13 9/6/2018 2 
18KNOXDR13 9/19/2018 1 
18KNOXDR13 10/3/2018 0 
18KNOXDR13 10/18/2018 0 
18KNOXDR14 5/17/2018 3 
18KNOXDR14 6/6/2018 3 
18KNOXDR14 6/13/2018 0 
18KNOXDR14 6/28/2018 1 
18KNOXDR14 7/12/2018 1 
18KNOXDR14 7/25/2018 2 
18KNOXDR14 8/23/2018 3 
18KNOXDR14 9/5/2018 4 
18KNOXDR14 9/20/2018 5 
18KNOXDR14 10/4/2018 0 
18KNOXDR14 10/17/2018 3 
18KNOXDR16 5/18/2018 0 
18KNOXDR16 6/5/2018 1 
18KNOXDR16 6/14/2018 0 
18KNOXDR16 7/26/2018 0 
18KNOXDR16 8/16/2018 0 
18KNOXDR16 8/24/2018 0 
18KNOXDR16 9/6/2018 0 
18KNOXDR16 9/19/2018 2 
18KNOXDR16 10/3/2018 0 
18KNOXDR16 10/18/2018 17 
18KNOXDR17 5/17/2018 5 
18KNOXDR17 6/6/2018 7 
18KNOXDR17 6/13/2018 15 
18KNOXDR17 7/12/2018 3 
18KNOXDR17 7/25/2018 1 
18KNOXDR17 8/15/2018 1 
18KNOXDR17 8/23/2018 0 
18KNOXDR17 9/5/2018 1 
18KNOXDR17 9/20/2018 0 
18KNOXDR17 10/4/2018 1 
18KNOXDR17 10/17/2018 4 
18KNOXDR18 5/18/2018 0 
18KNOXDR18 6/5/2018 3 
18KNOXDR18 6/14/2018 5 
18KNOXDR18 6/27/2018 1 
18KNOXDR18 7/26/2018 0 
18KNOXDR18 8/16/2018 3 
18KNOXDR18 8/24/2018 1 
18KNOXDR18 9/6/2018 0 
18KNOXDR18 9/19/2018 2 
18KNOXDR18 10/3/2018 3 
18KNOXDR2 5/18/2018 0 
18KNOXDR2 6/5/2018 0 
18KNOXDR2 6/27/2018 0 
18KNOXDR2 8/15/2018 0 
18KNOXDR2 8/23/2018 0 
18KNOXDR2 9/21/2018 0 
18KNOXDR2 10/5/2018 0 
18KNOXDR2 10/19/2018 0 
18KNOXDR20 5/18/2018 0 
18KNOXDR20 6/5/2018 1 
18KNOXDR20 6/28/2018 0 
18KNOXDR20 7/11/2018 3 
18KNOXDR20 7/26/2018 3 
18KNOXDR20 8/16/2018 8 
18KNOXDR20 8/24/2018 8 
18KNOXDR20 9/6/2018 0 
18KNOXDR20 9/19/2018 6 
18KNOXDR20 10/3/2018 6 
18KNOXDR20 10/18/2018 0 
18KNOXDR21 5/17/2018 8 
18KNOXDR21 6/6/2018 1 
18KNOXDR21 6/27/2018 1 
18KNOXDR21 7/12/2018 1 
18KNOXDR21 7/25/2018 0 
18KNOXDR21 8/16/2018 1 
18KNOXDR21 8/23/2018 1 
18KNOXDR21 9/20/2018 1 
18KNOXDR21 10/4/2018 0 
18KNOXDR22 5/18/2018 0 
18KNOXDR22 6/6/2018 1 
18KNOXDR22 6/13/2018 0 
18KNOXDR22 6/27/2018 0 
18KNOXDR22 7/12/2018 0 
18KNOXDR22 7/26/2018 0 
18KNOXDR22 8/16/2018 0 
18KNOXDR22 8/24/2018 0 
18KNOXDR22 9/6/2018 0 
18KNOXDR22 9/19/2018 0 
18KNOXDR22 10/3/2018 0 
18KNOXDR22 10/18/2018 0 
18KNOXDR23 5/17/2018 2 
18KNOXDR23 6/14/2018 0 
18KNOXDR23 6/28/2018 0 
18KNOXDR23 7/12/2018 2 
18KNOXDR23 7/26/2018 0 
18KNOXDR23 8/16/2018 0 
18KNOXDR23 8/23/2018 3 
18KNOXDR23 9/20/2018 3 
18KNOXDR23 10/4/2018 0 
18KNOXDR23 10/17/2018 0 
18KNOXDR24 5/17/2018 1 
18KNOXDR24 6/5/2018 2 
18KNOXDR24 6/28/2018 3 
18KNOXDR24 7/12/2018 1 
18KNOXDR24 7/26/2018 6 
18KNOXDR24 8/16/2018 7 
18KNOXDR24 8/24/2018 11 
18KNOXDR24 9/5/2018 14 
18KNOXDR24 9/19/2018 7 
18KNOXDR24 10/18/2018 0 
18KNOXDR25 5/18/2018 5 
18KNOXDR25 6/28/2018 0 
18KNOXDR25 7/12/2018 4 
18KNOXDR25 7/26/2018 0 
18KNOXDR25 8/16/2018 3 
18KNOXDR25 8/24/2018 3 
18KNOXDR25 9/6/2018 7 
18KNOXDR25 9/19/2018 1 
18KNOXDR25 10/5/2018 13 
18KNOXDR25 10/19/2018 4 
18KNOXDR26 5/17/2018 5 
18KNOXDR26 6/5/2018 5 
18KNOXDR26 6/13/2018 1 
18KNOXDR26 6/27/2018 1 
18KNOXDR26 7/11/2018 6 
18KNOXDR26 7/26/2018 0 
18KNOXDR26 8/23/2018 0 
18KNOXDR26 9/6/2018 4 
18KNOXDR26 9/19/2018 0 
18KNOXDR26 10/4/2018 8 
18KNOXDR26 10/18/2018 0 
18KNOXDR28 5/18/2018 1 
18KNOXDR28 6/5/2018 1 
18KNOXDR28 6/13/2018 1 
18KNOXDR28 6/27/2018 0 
18KNOXDR28 7/11/2018 6 
18KNOXDR28 7/26/2018 2 
18KNOXDR28 8/16/2018 1 
18KNOXDR28 8/24/2018 12 
18KNOXDR28 9/6/2018 1 
18KNOXDR28 9/20/2018 1 
18KNOXDR28 10/4/2018 3 
18KNOXDR28 10/18/2018 5 
18KNOXDR29 5/17/2018 1 
18KNOXDR29 6/6/2018 1 
18KNOXDR29 6/13/2018 6 
18KNOXDR29 6/28/2018 0 
18KNOXDR29 7/12/2018 1 
18KNOXDR29 7/25/2018 5 
18KNOXDR29 8/15/2018 21 
18KNOXDR29 8/23/2018 4 
18KNOXDR29 9/5/2018 31 
18KNOXDR29 9/20/2018 19 
18KNOXDR29 10/4/2018 17 
18KNOXDR29 10/17/2018 21 
18KNOXDR3 5/17/2018 12 
18KNOXDR3 6/6/2018 3 
18KNOXDR3 6/14/2018 1 
18KNOXDR3 6/27/2018 2 
18KNOXDR3 7/12/2018 0 
18KNOXDR3 7/26/2018 3 
18KNOXDR3 8/16/2018 5 
18KNOXDR3 8/24/2018 2 
18KNOXDR3 9/6/2018 0 
18KNOXDR3 9/19/2018 12 
18KNOXDR3 10/3/2018 3 
18KNOXDR3 10/17/2018 6 
18KNOXDR30 5/18/2018 0 
18KNOXDR30 6/5/2018 8 
18KNOXDR30 6/14/2018 2 
18KNOXDR30 6/27/2018 0 
18KNOXDR30 7/11/2018 4 
18KNOXDR30 7/26/2018 1 
18KNOXDR30 8/16/2018 0 
18KNOXDR30 9/19/2018 1 
18KNOXDR30 10/3/2018 1 
18KNOXDR31 5/17/2018 9 
18KNOXDR31 6/6/2018 8 
18KNOXDR31 6/13/2018 14 
18KNOXDR31 6/28/2018 1 
18KNOXDR31 7/12/2018 3 
18KNOXDR31 7/25/2018 1 
18KNOXDR31 8/15/2018 2 
18KNOXDR31 8/23/2018 2 
18KNOXDR31 9/5/2018 2 
18KNOXDR31 9/20/2018 7 
18KNOXDR31 10/3/2018 14 
18KNOXDR31 10/18/2018 4 
18KNOXDR33 5/18/2018 0 
18KNOXDR33 6/5/2018 1 
18KNOXDR33 6/14/2018 3 
18KNOXDR33 6/27/2018 3 
18KNOXDR33 7/11/2018 6 
18KNOXDR33 7/26/2018 0 
18KNOXDR33 8/16/2018 2 
18KNOXDR33 8/24/2018 1 
18KNOXDR33 9/6/2018 1 
18KNOXDR33 9/19/2018 2 
18KNOXDR33 10/3/2018 0 
18KNOXDR34 5/17/2018 1 
18KNOXDR34 6/6/2018 0 
18KNOXDR34 6/13/2018 0 
18KNOXDR34 6/27/2018 0 
18KNOXDR34 7/12/2018 1 
18KNOXDR34 7/25/2018 1 
18KNOXDR34 8/15/2018 1 
18KNOXDR34 8/23/2018 0 
18KNOXDR34 9/5/2018 0 
18KNOXDR34 9/20/2018 1 
18KNOXDR34 10/4/2018 0 
18KNOXDR34 10/17/2018 0 
18KNOXDR35 6/6/2018 3 
18KNOXDR35 6/13/2018 0 
18KNOXDR35 6/28/2018 1 
18KNOXDR35 7/12/2018 1 
18KNOXDR35 7/25/2018 1 
18KNOXDR35 8/15/2018 10 
18KNOXDR35 8/23/2018 12 
18KNOXDR35 9/5/2018 1 
18KNOXDR35 9/20/2018 0 
18KNOXDR35 10/4/2018 0 
18KNOXDR35 10/17/2018 2 
18KNOXDR36 5/18/2018 0 
18KNOXDR36 6/5/2018 0 
18KNOXDR36 6/14/2018 0 
18KNOXDR36 6/28/2018 0 
18KNOXDR36 7/11/2018 4 
18KNOXDR36 7/26/2018 0 
18KNOXDR36 8/16/2018 0 
18KNOXDR36 8/24/2018 0 
18KNOXDR36 9/6/2018 0 
18KNOXDR36 9/20/2018 1 
18KNOXDR36 10/3/2018 0 
18KNOXDR36 10/18/2018 0 
18KNOXDR37 5/17/2018 0 
18KNOXDR37 6/14/2018 0 
18KNOXDR37 6/27/2018 0 
18KNOXDR37 7/12/2018 0 
18KNOXDR37 8/15/2018 2 
18KNOXDR37 8/23/2018 1 
18KNOXDR37 9/5/2018 7 
18KNOXDR37 9/19/2018 1 
18KNOXDR37 10/4/2018 0 
18KNOXDR37 10/17/2018 3 
18KNOXDR4 5/18/2018 0 
18KNOXDR4 6/5/2018 1 
18KNOXDR4 6/13/2018 2 
18KNOXDR4 6/28/2018 0 
18KNOXDR4 7/11/2018 0 
18KNOXDR4 7/25/2018 0 
18KNOXDR4 8/15/2018 0 
18KNOXDR4 8/23/2018 0 
18KNOXDR4 9/5/2018 0 
18KNOXDR4 9/20/2018 2 
18KNOXDR4 10/18/2018 0 
18KNOXDR40 5/17/2018 3 
18KNOXDR40 6/6/2018 2 
18KNOXDR40 6/14/2018 0 
18KNOXDR40 7/12/2018 2 
18KNOXDR40 7/25/2018 0 
18KNOXDR40 8/15/2018 1 
18KNOXDR40 8/23/2018 0 
18KNOXDR40 9/5/2018 1 
18KNOXDR40 9/19/2018 1 
18KNOXDR40 10/4/2018 1 
18KNOXDR40 10/17/2018 1 
18KNOXDR41 5/18/2018 0 
18KNOXDR41 6/13/2018 4 
18KNOXDR41 6/28/2018 0 
18KNOXDR41 7/11/2018 11 
18KNOXDR41 7/26/2018 3 
18KNOXDR41 8/16/2018 1 
18KNOXDR41 8/24/2018 1 
18KNOXDR41 9/6/2018 4 
18KNOXDR41 9/19/2018 3 
18KNOXDR41 10/3/2018 1 
18KNOXDR41 10/18/2018 1 
18KNOXDR42 5/18/2018 0 
18KNOXDR42 6/5/2018 0 
18KNOXDR42 6/13/2018 0 
18KNOXDR42 6/28/2018 0 
18KNOXDR42 7/11/2018 0 
18KNOXDR42 7/25/2018 0 
18KNOXDR42 8/15/2018 0 
18KNOXDR42 9/5/2018 0 
18KNOXDR42 9/20/2018 0 
18KNOXDR42 10/3/2018 1 
18KNOXDR42 10/17/2018 0 
18KNOXDR43 5/17/2018 0 
18KNOXDR43 6/6/2018 1 
18KNOXDR43 6/14/2018 0 
18KNOXDR43 7/12/2018 1 
18KNOXDR43 7/25/2018 0 
18KNOXDR43 8/15/2018 2 
18KNOXDR43 8/23/2018 0 
18KNOXDR43 9/5/2018 0 
18KNOXDR43 9/20/2018 1 
18KNOXDR43 10/4/2018 0 
18KNOXDR43 10/17/2018 2 
18KNOXDR44 5/18/2018 0 
18KNOXDR44 6/13/2018 0 
18KNOXDR44 6/28/2018 0 
18KNOXDR44 7/11/2018 3 
18KNOXDR44 7/26/2018 2 
18KNOXDR44 8/16/2018 2 
18KNOXDR44 8/24/2018 2 
18KNOXDR44 9/6/2018 1 
18KNOXDR44 9/19/2018 3 
18KNOXDR44 10/3/2018 3 
18KNOXDR45 5/18/2018 2 
18KNOXDR45 6/5/2018 0 
18KNOXDR45 6/13/2018 1 
18KNOXDR45 6/28/2018 0 
18KNOXDR45 7/11/2018 1 
18KNOXDR45 7/26/2018 1 
18KNOXDR45 8/16/2018 0 
18KNOXDR45 8/24/2018 1 
18KNOXDR45 9/6/2018 0 
18KNOXDR45 9/19/2018 0 
18KNOXDR45 10/3/2018 1 
18KNOXDR45 10/18/2018 6 
18KNOXDR46 5/17/2018 3 
18KNOXDR46 6/6/2018 0 
18KNOXDR46 6/13/2018 1 
18KNOXDR46 6/28/2018 1 
18KNOXDR46 7/12/2018 1 
18KNOXDR46 7/25/2018 0 
18KNOXDR46 8/23/2018 1 
18KNOXDR46 9/5/2018 8 
18KNOXDR46 9/20/2018 8 
18KNOXDR46 10/4/2018 8 
18KNOXDR46 10/17/2018 1 
18KNOXDR47 5/18/2018 1 
18KNOXDR47 6/6/2018 0 
18KNOXDR47 6/13/2018 0 
18KNOXDR47 6/27/2018 2 
18KNOXDR47 7/12/2018 0 
18KNOXDR47 7/25/2018 1 
18KNOXDR47 8/15/2018 0 
18KNOXDR47 8/23/2018 0 
18KNOXDR47 9/5/2018 0 
18KNOXDR47 9/20/2018 1 
18KNOXDR47 10/4/2018 1 
18KNOXDR47 10/18/2018 2 
18KNOXDR48 6/5/2018 7 
18KNOXDR48 6/14/2018 0 
18KNOXDR48 6/28/2018 1 
18KNOXDR48 7/11/2018 2 
18KNOXDR48 7/26/2018 2 
18KNOXDR48 8/16/2018 2 
18KNOXDR48 8/24/2018 0 
18KNOXDR48 9/6/2018 0 
18KNOXDR48 9/19/2018 3 
18KNOXDR48 10/3/2018 2 
18KNOXDR48 10/17/2018 1 
18KNOXDR49 6/14/2018 8 
18KNOXDR49 6/27/2018 5 
18KNOXDR49 7/12/2018 1 
18KNOXDR49 7/26/2018 1 
18KNOXDR49 8/16/2018 6 
18KNOXDR49 8/24/2018 0 
18KNOXDR49 9/6/2018 0 
18KNOXDR49 10/5/2018 2 
18KNOXDR5 6/6/2018 0 
18KNOXDR5 6/14/2018 0 
18KNOXDR5 6/27/2018 0 
18KNOXDR5 7/12/2018 0 
18KNOXDR5 7/26/2018 0 
18KNOXDR5 8/16/2018 0 
18KNOXDR5 8/24/2018 1 
18KNOXDR5 9/6/2018 0 
18KNOXDR5 9/19/2018 0 
18KNOXDR5 10/3/2018 0 
18KNOXDR5 10/17/2018 0 
18KNOXDR50 5/17/2018 0 
18KNOXDR50 6/6/2018 4 
18KNOXDR50 6/13/2018 1 
18KNOXDR50 6/28/2018 1 
18KNOXDR50 7/12/2018 0 
18KNOXDR50 7/25/2018 0 
18KNOXDR50 8/16/2018 3 
18KNOXDR50 8/23/2018 1 
18KNOXDR50 9/5/2018 1 
18KNOXDR50 9/20/2018 0 
18KNOXDR50 10/4/2018 3 
18KNOXDR50 10/17/2018 1 
18KNOXDR51 6/14/2018 0 
18KNOXDR51 6/28/2018 0 
18KNOXDR51 7/12/2018 1 
18KNOXDR51 7/25/2018 8 
18KNOXDR51 8/15/2018 9 
18KNOXDR51 8/23/2018 6 
18KNOXDR51 9/5/2018 2 
18KNOXDR51 10/17/2018 0 
18KNOXDR51 10/4/2018 3 
18KNOXDR6 5/18/2018 0 
18KNOXDR6 6/5/2018 1 
18KNOXDR6 6/13/2018 3 
18KNOXDR6 6/28/2018 0 
18KNOXDR6 7/11/2018 0 
18KNOXDR6 8/15/2018 1 
18KNOXDR6 8/23/2018 1 
18KNOXDR6 9/5/2018 4 
18KNOXDR6 9/20/2018 2 
18KNOXDR6 10/4/2018 1 
18KNOXDR6 10/17/2018 2 
18KNOXDR7 5/17/2018 1 
18KNOXDR7 6/6/2018 46 
18KNOXDR7 6/14/2018 0 
18KNOXDR7 6/27/2018 0 
18KNOXDR7 7/12/2018 14 
18KNOXDR7 7/26/2018 1 
18KNOXDR7 8/16/2018 17 
18KNOXDR7 8/24/2018 7 
18KNOXDR7 9/6/2018 39 
18KNOXDR7 9/19/2018 38 
18KNOXDR7 10/18/2018 60 
18KNOXDR8 5/18/2018 18 
18KNOXDR8 6/5/2018 6 
18KNOXDR8 6/13/2018 36 
18KNOXDR8 6/28/2018 5 
18KNOXDR8 7/11/2018 12 
18KNOXDR8 7/26/2018 7 
18KNOXDR8 8/16/2018 8 
18KNOXDR8 8/24/2018 6 
18KNOXDR8 9/6/2018 16 
18KNOXDR8 9/19/2018 8 
18KNOXDR8 10/3/2018 3 
18KNOXDR8 10/17/2018 2 
18KNOXDR9 5/17/2018 0 
18KNOXDR9 6/14/2018 10 
18KNOXDR9 6/27/2018 0 
18KNOXDR9 7/12/2018 0 
18KNOXDR9 7/25/2018 11 
18KNOXDR9 8/15/2018 7 
18KNOXDR9 8/23/2018 4 
18KNOXDR9 9/5/2018 5 
18KNOXDR9 9/20/2018 3 
18KNOXDR9 10/4/2018 2 
18KNOXDR9 10/17/2018 11 
