# Supplementary material for: Spatial-temporal clusters of host-seeking Aedes albopictus, Aedes japonicus, and Aedes triseriatus collections in a La Crosse virus endemic county (Knox County, Tennessee, USA)
Source: PLoS One. 2020 Sep 3;15(9):e0237322. doi: 10.1371/journal.pone.0237322 (PMC7470364; doi:10.1371/journal.pone.0237322)
Supplement: S1 File — (ZIP) [file pone.0237322.s002.zip › albopictus/Coordinates.geo]

18KNOXDR1 35.97475 -83.90798 
18KNOXDR10 36.04353 -83.87785 
18KNOXDR12 36.02912 -83.91265 
18KNOXDR13 36.03687 -83.93273 
18KNOXDR14 36.00437 -83.96082 
18KNOXDR16 36.05228 -83.99833 
18KNOXDR17 36.03113 -84.05503 
18KNOXDR18 36.01072 -84.04983 
18KNOXDR2 35.95857 -83.93018 
18KNOXDR20 35.957998 -84.00124 
18KNOXDR21 35.93345 -84.04105 
18KNOXDR22 35.92343 -84.03672 
18KNOXDR23 35.92783 -84.01188 
18KNOXDR24 35.921873 -83.993409 
18KNOXDR25 35.94405 -83.938629 
18KNOXDR26 35.905211 -84.017143 
18KNOXDR28 35.915729 -84.084999 
18KNOXDR29 35.914983 -84.11431 
18KNOXDR3 35.9088 -83.93785 
18KNOXDR30 35.88857 -84.16832 
18KNOXDR31 35.94947 -84.1672 
18KNOXDR33 35.98017 -84.09262 
18KNOXDR34 35.988575 -84.077934 
18KNOXDR35 36.08718 -83.82015 
18KNOXDR36 36.06155 -83.74232 
18KNOXDR37 36.0678 -83.73097 
18KNOXDR4 35.93317 -83.89782 
18KNOXDR40 36.08035 -83.75992 
18KNOXDR41 36.153945 -83.82015 
18KNOXDR42 35.98381 -83.922075 
18KNOXDR43 36.024948 -83.725333 
18KNOXDR44 36.031284 -83.73621 
18KNOXDR45 36.003962 -83.771272 
18KNOXDR46 36.114842 -83.937063 
18KNOXDR47 36.077856 -83.920328 
18KNOXDR48 36.079037 -83.925437 
18KNOXDR49 35.943615 -83.994576 
18KNOXDR5 35.92153 -83.8749 
18KNOXDR50 35.92096 -84.060157 
18KNOXDR51 35.960414 -83.823133 
18KNOXDR6 35.91097 -83.8506 
18KNOXDR7 35.94655 -83.83423 
18KNOXDR8 35.99298 -83.86488 
18KNOXDR9 36.011847 -83.835158 
