# Supplementary material for: Spatial-temporal clusters of host-seeking Aedes albopictus, Aedes japonicus, and Aedes triseriatus collections in a La Crosse virus endemic county (Knox County, Tennessee, USA)
Source: PLoS One. 2020 Sep 3;15(9):e0237322. doi: 10.1371/journal.pone.0237322 (PMC7470364; doi:10.1371/journal.pone.0237322)
Supplement: S1 File — (ZIP) [file pone.0237322.s002.zip › albopictus/model_parameters.prm]

[Input]
;case data filename
CaseFile=C:\Users\Bobby D\Dropbox\Devin & Becky\Manuscripts\Clustering chapter for PloS one\Data\Aedes tris SaTScaN results+ case_control files\triscases.cas
;control data filename
ControlFile=C:\Users\Bobby D\Dropbox\Devin & Becky\Manuscripts\Clustering chapter for PloS one\Data\Aedes tris SaTScaN results+ case_control files\triscontrol.ctl
;time precision (0=None, 1=Year, 2=Month, 3=Day, 4=Generic)
PrecisionCaseTimes=3
;study period start date (YYYY/MM/DD)
StartDate=2018/5/16
;study period end date (YYYY/MM/DD)
EndDate=2018/10/19
;population data filename
PopulationFile=
;coordinate data filename
CoordinatesFile=C:\Thesis\Objective2stats\Bernoullimodel-albo\Coordinates.geo
;use grid file? (y/n)
UseGridFile=n
;grid data filename
GridFile=
;coordinate type (0=Cartesian, 1=latitude/longitude)
CoordinatesType=1

[Analysis]
;analysis type (1=Purely Spatial, 2=Purely Temporal, 3=Retrospective Space-Time, 4=Prospective Space-Time, 5=Spatial Variation in Temporal Trends, 6=Prospective Purely Temporal, 7=Seasonal Temporal)
AnalysisType=3
;model type (0=Discrete Poisson, 1=Bernoulli, 2=Space-Time Permutation, 3=Ordinal, 4=Exponential, 5=Normal, 6=Continuous Poisson, 7=Multinomial)
ModelType=1
;scan areas (1=High Rates(Poison,Bernoulli,STP); High Values(Ordinal,Normal); Short Survival(Exponential); Higher Trend(Poisson-SVTT), 2=Low Rates(Poison,Bernoulli,STP); Low Values(Ordinal,Normal); Long Survival(Exponential); Lower Trend(Poisson-SVTT), 3=Both Areas)
ScanAreas=1
;time aggregation units (0=None, 1=Year, 2=Month, 3=Day, 4=Generic)
TimeAggregationUnits=3
;time aggregation length (Positive Integer)
TimeAggregationLength=14

[Output]
;analysis main results output filename
ResultsFile=C:\Users\Bobby D\Dropbox\Devin & Becky\Manuscripts\Clustering chapter for PloS one\Data\Aedes tris SaTScaN results+ case_control files\tris_sitespecific_results.txt
;output Google Earth KML file (y/n)
OutputGoogleEarthKML=y
;output shapefiles (y/n)
OutputShapefiles=y
;output cartesian graph file (y/n)
OutputCartesianGraph=n
;output cluster information in ASCII format? (y/n)
MostLikelyClusterEachCentroidASCII=n
;output cluster information in dBase format? (y/n)
MostLikelyClusterEachCentroidDBase=y
;output cluster case information in ASCII format? (y/n)
MostLikelyClusterCaseInfoEachCentroidASCII=n
;output cluster case information in dBase format? (y/n)
MostLikelyClusterCaseInfoEachCentroidDBase=y
;output location information in ASCII format? (y/n)
CensusAreasReportedClustersASCII=n
;output location information in dBase format? (y/n)
CensusAreasReportedClustersDBase=y
;output risk estimates in ASCII format? (y/n)
IncludeRelativeRisksCensusAreasASCII=n
;output risk estimates in dBase format? (y/n)
IncludeRelativeRisksCensusAreasDBase=y
;output simulated log likelihoods ratios in ASCII format? (y/n)
SaveSimLLRsASCII=n
;output simulated log likelihoods ratios in dBase format? (y/n)
SaveSimLLRsDBase=n

[Multiple Data Sets]
; multiple data sets purpose type (0=Multivariate, 1=Adjustment)
MultipleDataSetsPurposeType=1

[Data Checking]
;study period data check (0=Strict Bounds, 1=Relaxed Bounds)
StudyPeriodCheckType=0
;geographical coordinates data check (0=Strict Coordinates, 1=Relaxed Coordinates)
GeographicalCoordinatesCheckType=0

[Spatial Neighbors]
;use neighbors file (y/n)
UseNeighborsFile=n
;neighbors file
NeighborsFilename=
;use meta locations file (y/n)
UseMetaLocationsFile=n
;meta locations file
MetaLocationsFilename=
;multiple coordinates type (0=OnePerLocation, 1=AtLeastOneLocation, 2=AllLocations)
MultipleCoordinatesType=0

[Spatial Window]
;maximum spatial size in population at risk (<=50%)
MaxSpatialSizeInPopulationAtRisk=50
;restrict maximum spatial size - max circle file? (y/n)
UseMaxCirclePopulationFileOption=n
;maximum spatial size in max circle population file (<=50%)
MaxSpatialSizeInMaxCirclePopulationFile=50
;maximum circle size filename
MaxCirclePopulationFile=
;restrict maximum spatial size - distance? (y/n)
UseDistanceFromCenterOption=y
;maximum spatial size in distance from center (positive integer)
MaxSpatialSizeInDistanceFromCenter=1
;include purely temporal clusters? (y/n)
IncludePurelyTemporal=n
;window shape (0=Circular, 1=Elliptic)
SpatialWindowShapeType=0
;elliptic non-compactness penalty (0=NoPenalty, 1=MediumPenalty, 2=StrongPenalty)
NonCompactnessPenalty=1
;isotonic scan (0=Standard, 1=Monotone)
IsotonicScan=0

[Temporal Window]
;minimum temporal cluster size (in time aggregation units)
MinimumTemporalClusterSize=1
;how max temporal size should be interpretted (0=Percentage, 1=Time)
MaxTemporalSizeInterpretation=0
;maximum temporal cluster size (<=90%)
MaxTemporalSize=50
;include purely spatial clusters? (y/n)
IncludePurelySpatial=n
;temporal clusters evaluated (0=All, 1=Alive, 2=Flexible Window)
IncludeClusters=0
;flexible temporal window start range (YYYY/MM/DD,YYYY/MM/DD)
IntervalStartRange=2000/1/1,2000/12/31
;flexible temporal window end range (YYYY/MM/DD,YYYY/MM/DD)
IntervalEndRange=2000/1/1,2000/12/31

[Cluster Restrictions]
;risk limit high clusters (y/n)
RiskLimitHighClusters=n
;risk threshold high clusters (1.0 or greater)
RiskThresholdHighClusters=1
;risk limit low clusters (y/n)
RiskLimitLowClusters=n
;risk threshold low clusters (0.000 - 1.000)
RiskThresholdLowClusters=1
;minimum cases in low rate clusters (positive integer)
MinimumCasesInLowRateClusters=0
;minimum cases in high clusters (positive integer)
MinimumCasesInHighRateClusters=2

[Space and Time Adjustments]
;time trend adjustment type (0=None, 1=Nonparametric, 2=LogLinearPercentage, 3=CalculatedLogLinearPercentage, 4=TimeStratifiedRandomization, 5=CalculatedQuadraticPercentage)
TimeTrendAdjustmentType=0
;time trend adjustment percentage (>-100)
TimeTrendPercentage=0
;time trend type - SVTT only (Linear=0, Quadratic=1)
TimeTrendType=0
;adjust for weekly trends, nonparametric
AdjustForWeeklyTrends=n
;spatial adjustments type (0=No Spatial Adjustment, 1=Spatially Stratified Randomization)
SpatialAdjustmentType=0
;use adjustments by known relative risks file? (y/n)
UseAdjustmentsByRRFile=n
;adjustments by known relative risks file name (with HA Randomization=1)
AdjustmentsByKnownRelativeRisksFilename=

[Inference]
;p-value reporting type (Default p-value=0, Standard Monte Carlo=1, Early Termination=2, Gumbel p-value=3) 
PValueReportType=0
;early termination threshold
EarlyTerminationThreshold=50
;report Gumbel p-values (y/n)
ReportGumbel=n
;Monte Carlo replications (0, 9, 999, n999)
MonteCarloReps=999
;adjust for earlier analyses(prospective analyses only)? (y/n)
AdjustForEarlierAnalyses=n
;prospective surveillance start date (YYYY/MM/DD)
ProspectiveStartDate=2000/12/31
;perform iterative scans? (y/n)
IterativeScan=n
;maximum iterations for iterative scan (0-32000)
IterativeScanMaxIterations=10
;max p-value for iterative scan before cutoff (0.000-1.000)
IterativeScanMaxPValue=0.05

[Border Analysis]
;calculate Oliveira's F
CalculateOliveira=n
;number of bootstrap replications for Oliveira calculation (minimum=100, multiple of 100)
NumBootstrapReplications=1000
;p-value cutoff for cluster's in Oliveira calculation (0.000-1.000)
OliveiraPvalueCutoff=0.05

[Power Evaluation]
;perform power evaluation - Poisson only (y/n)
PerformPowerEvaluation=n
;power evaluation method (0=Analysis And Power Evaluation Together, 1=Only Power Evaluation With Case File, 2=Only Power Evaluation With Defined Total Cases)
PowerEvaluationsMethod=0
;total cases in power evaluation
PowerEvaluationTotalCases=600
;critical value type (0=Monte Carlo, 1=Gumbel, 2=User Specified Values)
CriticalValueType=0
;power evaluation critical value .05 (> 0)
CriticalValue05=0
;power evaluation critical value .001 (> 0)
CriticalValue01=0
;power evaluation critical value .001 (> 0)
CriticalValue001=0
;power estimation type (0=Monte Carlo, 1=Gumbel)
PowerEstimationType=0
;number of replications in power step
NumberPowerReplications=1000
;power evaluation alternative hypothesis filename
AlternativeHypothesisFilename=
;power evaluation simulation method for power step (0=Null Randomization, 1=N/A, 2=File Import)
PowerEvaluationsSimulationMethod=0
;power evaluation simulation data source filename
PowerEvaluationsSimulationSourceFilename=
;report power evaluation randomization data from power step (y/n)
ReportPowerEvaluationSimulationData=n
;power evaluation simulation data output filename
PowerEvaluationsSimulationOutputFilename=

[Spatial Output]
;automatically launch map viewer - gui only (y/n)
LaunchMapViewer=y
;create compressed KMZ file instead of KML file (y/n)
CompressKMLtoKMZ=n
;whether to include cluster locations kml output (y/n)
IncludeClusterLocationsKML=y
;threshold for generating separate kml files for cluster locations (positive integer)
ThresholdLocationsSeparateKML=1000
;report hierarchical clusters (y/n)
ReportHierarchicalClusters=y
;criteria for reporting secondary clusters(0=NoGeoOverlap, 1=NoCentersInOther, 2=NoCentersInMostLikely,  3=NoCentersInLessLikely, 4=NoPairsCentersEachOther, 5=NoRestrictions)
CriteriaForReportingSecondaryClusters=0
;report gini clusters (y/n)
ReportGiniClusters=n
;gini index cluster reporting type (0=optimal index only, 1=all values)
GiniIndexClusterReportingType=0
;spatial window maxima stops (comma separated decimal values[<=50%] )
SpatialMaxima=1,2,3,4,5,6,8,10,12,15,20,25,30,40,50
;max p-value for clusters used in calculation of index based coefficients (0.000-1.000)
GiniIndexClustersPValueCutOff=0.05
;report gini index coefficents to results file (y/n)
ReportGiniIndexCoefficents=n
;restrict reported clusters to maximum geographical cluster size? (y/n)
UseReportOnlySmallerClusters=n
;maximum reported spatial size in population at risk (<=50%)
MaxSpatialSizeInPopulationAtRisk_Reported=50
;restrict maximum reported spatial size - max circle file? (y/n)
UseMaxCirclePopulationFileOption_Reported=n
;maximum reported spatial size in max circle population file (<=50%)
MaxSizeInMaxCirclePopulationFile_Reported=50
;restrict maximum reported spatial size - distance? (y/n)
UseDistanceFromCenterOption_Reported=n
;maximum reported spatial size in distance from center (positive integer)
MaxSpatialSizeInDistanceFromCenter_Reported=1
;generate Google Maps output (y/n)
OutputGoogleMaps=n

[Temporal Output]
;output temporal graph HTML file (y/n)
OutputTemporalGraphHTML=y
;temporal graph cluster reporting type (0=Only most likely cluster, 1=X most likely clusters, 2=Only significant clusters)
TemporalGraphReportType=2
;number of most likely clusters to report in temporal graph (positive integer)
TemporalGraphMostMLC=1
;significant clusters p-value cutoff to report in temporal graph (0.000-1.000)
TemporalGraphSignificanceCutoff=0.06

[Other Output]
;report critical values for .01 and .05? (y/n)
CriticalValue=n
;report cluster rank (y/n)
ReportClusterRank=n
;print ascii headers in output files (y/n)
PrintAsciiColumnHeaders=n
;user-defined title for results file
ResultsTitle=

[Elliptic Scan]
;elliptic shapes - one value for each ellipse (comma separated decimal values)
EllipseShapes=1.5,2,3,4,5
;elliptic angles - one value for each ellipse (comma separated integer values)
EllipseAngles=4,6,9,12,15

[Power Simulations]
;simulation methods (0=Null Randomization, 1=N/A, 2=File Import)
SimulatedDataMethodType=0
;simulation data input file name (with File Import=2)
SimulatedDataInputFilename=
;print simulation data to file? (y/n)
PrintSimulatedDataToFile=n
;simulation data output filename
SimulatedDataOutputFilename=

[Run Options]
;number of parallel processes to execute (0=All Processors, x=At Most X Processors)
NumberParallelProcesses=0
;suppressing warnings? (y/n)
SuppressWarnings=n
;log analysis run to history file? (y/n)
LogRunToHistoryFile=n
;analysis execution method  (0=Automatic, 1=Successively, 2=Centrically)
ExecutionType=0

[System]
;system setting - do not modify
Version=9.6.0
