# Supplementary material for: Spatial-temporal clusters of host-seeking Aedes albopictus, Aedes japonicus, and Aedes triseriatus collections in a La Crosse virus endemic county (Knox County, Tennessee, USA)
Source: PLoS One. 2020 Sep 3;15(9):e0237322. doi: 10.1371/journal.pone.0237322 (PMC7470364; doi:10.1371/journal.pone.0237322)
Supplement: S1 File — (ZIP) [file pone.0237322.s002.zip › japonicus/japocases.cas]

18KNOXDR1 0 5/17/2018 
18KNOXDR1 0 6/6/2018 
18KNOXDR1 0 6/14/2018 
18KNOXDR1 0 7/12/2018 
18KNOXDR1 0 7/26/2018 
18KNOXDR1 0 8/16/2018 
18KNOXDR1 0 8/24/2018 
18KNOXDR1 0 9/6/2018 
18KNOXDR1 0 9/20/2018 
18KNOXDR1 0 10/4/2018 
18KNOXDR1 0 10/18/2018 
18KNOXDR10 0 5/17/2018 
18KNOXDR10 0 6/13/2018 
18KNOXDR10 0 6/27/2018 
18KNOXDR10 0 7/12/2018 
18KNOXDR10 0 7/25/2018 
18KNOXDR10 0 8/15/2018 
18KNOXDR10 0 8/23/2018 
18KNOXDR10 0 9/5/2018 
18KNOXDR10 0 9/20/2018 
18KNOXDR10 0 10/17/2018 
18KNOXDR12 0 5/18/2018 
18KNOXDR12 4 6/5/2018 
18KNOXDR12 50 6/14/2018 
18KNOXDR12 0 6/28/2018 
18KNOXDR12 0 7/11/2018 
18KNOXDR12 0 7/26/2018 
18KNOXDR12 0 8/16/2018 
18KNOXDR12 0 8/24/2018 
18KNOXDR12 0 9/6/2018 
18KNOXDR12 1 9/19/2018 
18KNOXDR12 2 10/3/2018 
18KNOXDR12 1 10/18/2018 
18KNOXDR13 0 5/18/2018 
18KNOXDR13 0 6/27/2018 
18KNOXDR13 0 7/11/2018 
18KNOXDR13 0 7/26/2018 
18KNOXDR13 0 8/16/2018 
18KNOXDR13 0 8/24/2018 
18KNOXDR13 0 9/6/2018 
18KNOXDR13 0 9/19/2018 
18KNOXDR13 0 10/3/2018 
18KNOXDR13 0 10/18/2018 
18KNOXDR14 0 5/17/2018 
18KNOXDR14 0 6/6/2018 
18KNOXDR14 0 6/13/2018 
18KNOXDR14 0 6/28/2018 
18KNOXDR14 0 7/12/2018 
18KNOXDR14 0 7/25/2018 
18KNOXDR14 0 8/23/2018 
18KNOXDR14 0 9/5/2018 
18KNOXDR14 0 9/20/2018 
18KNOXDR14 0 10/4/2018 
18KNOXDR14 0 10/17/2018 
18KNOXDR16 0 5/18/2018 
18KNOXDR16 0 6/5/2018 
18KNOXDR16 0 6/14/2018 
18KNOXDR16 0 7/26/2018 
18KNOXDR16 0 8/16/2018 
18KNOXDR16 0 8/24/2018 
18KNOXDR16 0 9/6/2018 
18KNOXDR16 0 9/19/2018 
18KNOXDR16 0 10/3/2018 
18KNOXDR16 0 10/18/2018 
18KNOXDR17 2 5/17/2018 
18KNOXDR17 2 6/6/2018 
18KNOXDR17 1 6/13/2018 
18KNOXDR17 1 7/12/2018 
18KNOXDR17 0 7/25/2018 
18KNOXDR17 0 8/15/2018 
18KNOXDR17 0 8/23/2018 
18KNOXDR17 0 9/5/2018 
18KNOXDR17 0 9/20/2018 
18KNOXDR17 0 10/4/2018 
18KNOXDR17 0 10/17/2018 
18KNOXDR18 0 5/18/2018 
18KNOXDR18 0 6/5/2018 
18KNOXDR18 0 6/14/2018 
18KNOXDR18 0 6/27/2018 
18KNOXDR18 0 7/26/2018 
18KNOXDR18 0 8/16/2018 
18KNOXDR18 0 8/24/2018 
18KNOXDR18 0 9/6/2018 
18KNOXDR18 0 9/19/2018 
18KNOXDR18 0 10/3/2018 
18KNOXDR2 0 5/18/2018 
18KNOXDR2 0 6/5/2018 
18KNOXDR2 0 6/27/2018 
18KNOXDR2 0 8/15/2018 
18KNOXDR2 0 8/23/2018 
18KNOXDR2 0 9/21/2018 
18KNOXDR2 0 10/5/2018 
18KNOXDR2 0 10/19/2018 
18KNOXDR20 0 5/18/2018 
18KNOXDR20 0 6/5/2018 
18KNOXDR20 0 6/28/2018 
18KNOXDR20 0 7/11/2018 
18KNOXDR20 0 7/26/2018 
18KNOXDR20 0 8/16/2018 
18KNOXDR20 0 8/24/2018 
18KNOXDR20 0 9/6/2018 
18KNOXDR20 0 9/19/2018 
18KNOXDR20 0 10/3/2018 
18KNOXDR20 0 10/18/2018 
18KNOXDR21 0 5/17/2018 
18KNOXDR21 0 6/6/2018 
18KNOXDR21 0 6/27/2018 
18KNOXDR21 0 7/12/2018 
18KNOXDR21 0 7/25/2018 
18KNOXDR21 0 8/16/2018 
18KNOXDR21 0 8/23/2018 
18KNOXDR21 0 9/20/2018 
18KNOXDR21 0 10/4/2018 
18KNOXDR22 0 5/18/2018 
18KNOXDR22 0 6/6/2018 
18KNOXDR22 0 6/13/2018 
18KNOXDR22 0 6/27/2018 
18KNOXDR22 0 7/12/2018 
18KNOXDR22 0 7/26/2018 
18KNOXDR22 0 8/16/2018 
18KNOXDR22 0 8/24/2018 
18KNOXDR22 0 9/6/2018 
18KNOXDR22 0 9/19/2018 
18KNOXDR22 0 10/3/2018 
18KNOXDR22 0 10/18/2018 
18KNOXDR23 0 5/17/2018 
18KNOXDR23 0 6/14/2018 
18KNOXDR23 0 6/28/2018 
18KNOXDR23 0 7/12/2018 
18KNOXDR23 0 7/26/2018 
18KNOXDR23 0 8/16/2018 
18KNOXDR23 0 8/23/2018 
18KNOXDR23 0 9/20/2018 
18KNOXDR23 0 10/4/2018 
18KNOXDR23 0 10/17/2018 
18KNOXDR24 0 5/17/2018 
18KNOXDR24 0 6/5/2018 
18KNOXDR24 0 6/28/2018 
18KNOXDR24 0 7/12/2018 
18KNOXDR24 0 7/26/2018 
18KNOXDR24 0 8/16/2018 
18KNOXDR24 0 8/24/2018 
18KNOXDR24 0 9/5/2018 
18KNOXDR24 0 9/19/2018 
18KNOXDR24 0 10/18/2018 
18KNOXDR25 0 5/18/2018 
18KNOXDR25 0 6/28/2018 
18KNOXDR25 0 7/12/2018 
18KNOXDR25 0 7/26/2018 
18KNOXDR25 0 8/16/2018 
18KNOXDR25 0 8/24/2018 
18KNOXDR25 0 9/6/2018 
18KNOXDR25 0 9/19/2018 
18KNOXDR25 0 10/5/2018 
18KNOXDR25 0 10/19/2018 
18KNOXDR26 0 5/17/2018 
18KNOXDR26 2 6/5/2018 
18KNOXDR26 0 6/13/2018 
18KNOXDR26 0 6/27/2018 
18KNOXDR26 0 7/11/2018 
18KNOXDR26 0 7/26/2018 
18KNOXDR26 0 8/23/2018 
18KNOXDR26 0 9/6/2018 
18KNOXDR26 0 9/19/2018 
18KNOXDR26 0 10/4/2018 
18KNOXDR26 0 10/18/2018 
18KNOXDR28 0 5/18/2018 
18KNOXDR28 0 6/5/2018 
18KNOXDR28 0 6/13/2018 
18KNOXDR28 0 6/27/2018 
18KNOXDR28 0 7/11/2018 
18KNOXDR28 0 7/26/2018 
18KNOXDR28 0 8/16/2018 
18KNOXDR28 0 8/24/2018 
18KNOXDR28 0 9/6/2018 
18KNOXDR28 0 9/20/2018 
18KNOXDR28 0 10/4/2018 
18KNOXDR28 0 10/18/2018 
18KNOXDR29 0 5/17/2018 
18KNOXDR29 0 6/6/2018 
18KNOXDR29 0 6/13/2018 
18KNOXDR29 0 6/28/2018 
18KNOXDR29 0 7/12/2018 
18KNOXDR29 1 7/25/2018 
18KNOXDR29 0 8/15/2018 
18KNOXDR29 0 8/23/2018 
18KNOXDR29 0 9/5/2018 
18KNOXDR29 0 9/20/2018 
18KNOXDR29 0 10/4/2018 
18KNOXDR29 0 10/17/2018 
18KNOXDR3 0 5/17/2018 
18KNOXDR3 0 6/6/2018 
18KNOXDR3 0 6/14/2018 
18KNOXDR3 0 6/27/2018 
18KNOXDR3 0 7/12/2018 
18KNOXDR3 0 7/26/2018 
18KNOXDR3 0 8/16/2018 
18KNOXDR3 0 8/24/2018 
18KNOXDR3 0 9/6/2018 
18KNOXDR3 0 9/19/2018 
18KNOXDR3 0 10/3/2018 
18KNOXDR3 0 10/17/2018 
18KNOXDR30 0 5/18/2018 
18KNOXDR30 0 6/5/2018 
18KNOXDR30 0 6/14/2018 
18KNOXDR30 0 6/27/2018 
18KNOXDR30 0 7/11/2018 
18KNOXDR30 0 7/26/2018 
18KNOXDR30 0 8/16/2018 
18KNOXDR30 0 9/19/2018 
18KNOXDR30 0 10/3/2018 
18KNOXDR31 0 5/17/2018 
18KNOXDR31 0 6/6/2018 
18KNOXDR31 0 6/13/2018 
18KNOXDR31 0 6/28/2018 
18KNOXDR31 0 7/12/2018 
18KNOXDR31 0 7/25/2018 
18KNOXDR31 0 8/15/2018 
18KNOXDR31 0 8/23/2018 
18KNOXDR31 0 9/5/2018 
18KNOXDR31 0 9/20/2018 
18KNOXDR31 0 10/3/2018 
18KNOXDR31 0 10/18/2018 
18KNOXDR33 0 5/18/2018 
18KNOXDR33 0 6/5/2018 
18KNOXDR33 0 6/14/2018 
18KNOXDR33 0 6/27/2018 
18KNOXDR33 0 7/11/2018 
18KNOXDR33 0 7/26/2018 
18KNOXDR33 0 8/16/2018 
18KNOXDR33 0 8/24/2018 
18KNOXDR33 0 9/6/2018 
18KNOXDR33 0 9/19/2018 
18KNOXDR33 0 10/3/2018 
18KNOXDR34 0 5/17/2018 
18KNOXDR34 0 6/6/2018 
18KNOXDR34 0 6/13/2018 
18KNOXDR34 0 6/27/2018 
18KNOXDR34 0 7/12/2018 
18KNOXDR34 0 7/25/2018 
18KNOXDR34 0 8/15/2018 
18KNOXDR34 0 8/23/2018 
18KNOXDR34 0 9/5/2018 
18KNOXDR34 0 9/20/2018 
18KNOXDR34 0 10/4/2018 
18KNOXDR34 0 10/17/2018 
18KNOXDR35 0 6/6/2018 
18KNOXDR35 0 6/13/2018 
18KNOXDR35 0 6/28/2018 
18KNOXDR35 0 7/12/2018 
18KNOXDR35 0 7/25/2018 
18KNOXDR35 0 8/15/2018 
18KNOXDR35 0 8/23/2018 
18KNOXDR35 0 9/5/2018 
18KNOXDR35 0 9/20/2018 
18KNOXDR35 0 10/4/2018 
18KNOXDR35 0 10/17/2018 
18KNOXDR36 0 5/18/2018 
18KNOXDR36 0 6/5/2018 
18KNOXDR36 0 6/14/2018 
18KNOXDR36 0 6/28/2018 
18KNOXDR36 0 7/11/2018 
18KNOXDR36 0 7/26/2018 
18KNOXDR36 0 8/16/2018 
18KNOXDR36 0 8/24/2018 
18KNOXDR36 0 9/6/2018 
18KNOXDR36 0 9/20/2018 
18KNOXDR36 0 10/3/2018 
18KNOXDR36 0 10/18/2018 
18KNOXDR37 0 5/17/2018 
18KNOXDR37 0 6/14/2018 
18KNOXDR37 0 6/27/2018 
18KNOXDR37 0 7/12/2018 
18KNOXDR37 0 8/15/2018 
18KNOXDR37 0 8/23/2018 
18KNOXDR37 0 9/5/2018 
18KNOXDR37 0 9/19/2018 
18KNOXDR37 0 10/4/2018 
18KNOXDR37 0 10/17/2018 
18KNOXDR4 0 5/18/2018 
18KNOXDR4 0 6/5/2018 
18KNOXDR4 0 6/13/2018 
18KNOXDR4 0 6/28/2018 
18KNOXDR4 0 7/11/2018 
18KNOXDR4 0 7/25/2018 
18KNOXDR4 0 8/15/2018 
18KNOXDR4 0 8/23/2018 
18KNOXDR4 0 9/5/2018 
18KNOXDR4 1 9/20/2018 
18KNOXDR4 0 10/18/2018 
18KNOXDR40 0 5/17/2018 
18KNOXDR40 0 6/6/2018 
18KNOXDR40 0 6/14/2018 
18KNOXDR40 0 7/12/2018 
18KNOXDR40 0 7/25/2018 
18KNOXDR40 0 8/15/2018 
18KNOXDR40 0 8/23/2018 
18KNOXDR40 0 9/5/2018 
18KNOXDR40 0 9/19/2018 
18KNOXDR40 0 10/4/2018 
18KNOXDR40 0 10/17/2018 
18KNOXDR41 0 5/18/2018 
18KNOXDR41 0 6/13/2018 
18KNOXDR41 0 6/28/2018 
18KNOXDR41 0 7/11/2018 
18KNOXDR41 0 7/26/2018 
18KNOXDR41 0 8/16/2018 
18KNOXDR41 0 8/24/2018 
18KNOXDR41 0 9/6/2018 
18KNOXDR41 0 9/19/2018 
18KNOXDR41 0 10/3/2018 
18KNOXDR41 0 10/18/2018 
18KNOXDR42 0 5/18/2018 
18KNOXDR42 0 6/5/2018 
18KNOXDR42 0 6/13/2018 
18KNOXDR42 0 6/28/2018 
18KNOXDR42 0 7/11/2018 
18KNOXDR42 0 7/25/2018 
18KNOXDR42 0 8/15/2018 
18KNOXDR42 0 9/5/2018 
18KNOXDR42 0 9/20/2018 
18KNOXDR42 0 10/3/2018 
18KNOXDR42 0 10/17/2018 
18KNOXDR43 0 5/17/2018 
18KNOXDR43 0 6/6/2018 
18KNOXDR43 0 6/14/2018 
18KNOXDR43 0 7/12/2018 
18KNOXDR43 0 7/25/2018 
18KNOXDR43 0 8/15/2018 
18KNOXDR43 0 8/23/2018 
18KNOXDR43 0 9/5/2018 
18KNOXDR43 0 9/20/2018 
18KNOXDR43 0 10/4/2018 
18KNOXDR43 0 10/17/2018 
18KNOXDR44 0 5/18/2018 
18KNOXDR44 0 6/13/2018 
18KNOXDR44 0 6/28/2018 
18KNOXDR44 0 7/11/2018 
18KNOXDR44 0 7/26/2018 
18KNOXDR44 0 8/16/2018 
18KNOXDR44 0 8/24/2018 
18KNOXDR44 0 9/6/2018 
18KNOXDR44 0 9/19/2018 
18KNOXDR44 0 10/3/2018 
18KNOXDR45 1 5/18/2018 
18KNOXDR45 0 6/5/2018 
18KNOXDR45 0 6/13/2018 
18KNOXDR45 0 6/28/2018 
18KNOXDR45 0 7/11/2018 
18KNOXDR45 0 7/26/2018 
18KNOXDR45 0 8/16/2018 
18KNOXDR45 0 8/24/2018 
18KNOXDR45 0 9/6/2018 
18KNOXDR45 0 9/19/2018 
18KNOXDR45 0 10/3/2018 
18KNOXDR45 0 10/18/2018 
18KNOXDR46 0 5/17/2018 
18KNOXDR46 0 6/6/2018 
18KNOXDR46 0 6/13/2018 
18KNOXDR46 0 6/28/2018 
18KNOXDR46 0 7/12/2018 
18KNOXDR46 0 7/25/2018 
18KNOXDR46 0 8/23/2018 
18KNOXDR46 0 9/5/2018 
18KNOXDR46 0 9/20/2018 
18KNOXDR46 0 10/4/2018 
18KNOXDR46 0 10/17/2018 
18KNOXDR47 0 5/18/2018 
18KNOXDR47 0 6/6/2018 
18KNOXDR47 0 6/13/2018 
18KNOXDR47 0 6/27/2018 
18KNOXDR47 0 7/12/2018 
18KNOXDR47 0 7/25/2018 
18KNOXDR47 0 8/15/2018 
18KNOXDR47 0 8/23/2018 
18KNOXDR47 0 9/5/2018 
18KNOXDR47 0 9/20/2018 
18KNOXDR47 0 10/4/2018 
18KNOXDR47 0 10/18/2018 
18KNOXDR48 1 6/5/2018 
18KNOXDR48 0 6/14/2018 
18KNOXDR48 0 6/28/2018 
18KNOXDR48 0 7/11/2018 
18KNOXDR48 0 7/26/2018 
18KNOXDR48 0 8/16/2018 
18KNOXDR48 0 8/24/2018 
18KNOXDR48 0 9/6/2018 
18KNOXDR48 0 9/19/2018 
18KNOXDR48 0 10/3/2018 
18KNOXDR48 0 10/17/2018 
18KNOXDR49 0 6/14/2018 
18KNOXDR49 0 6/27/2018 
18KNOXDR49 0 7/12/2018 
18KNOXDR49 0 7/26/2018 
18KNOXDR49 0 8/16/2018 
18KNOXDR49 0 8/24/2018 
18KNOXDR49 0 9/6/2018 
18KNOXDR49 0 10/5/2018 
18KNOXDR5 0 6/6/2018 
18KNOXDR5 0 6/14/2018 
18KNOXDR5 0 6/27/2018 
18KNOXDR5 0 7/12/2018 
18KNOXDR5 0 7/26/2018 
18KNOXDR5 0 8/16/2018 
18KNOXDR5 0 8/24/2018 
18KNOXDR5 0 9/6/2018 
18KNOXDR5 0 9/19/2018 
18KNOXDR5 0 10/3/2018 
18KNOXDR5 0 10/17/2018 
18KNOXDR50 0 5/17/2018 
18KNOXDR50 0 6/6/2018 
18KNOXDR50 0 6/13/2018 
18KNOXDR50 0 6/28/2018 
18KNOXDR50 0 7/12/2018 
18KNOXDR50 0 7/25/2018 
18KNOXDR50 0 8/16/2018 
18KNOXDR50 0 8/23/2018 
18KNOXDR50 0 9/5/2018 
18KNOXDR50 0 9/20/2018 
18KNOXDR50 0 10/4/2018 
18KNOXDR50 0 10/17/2018 
18KNOXDR51 0 6/14/2018 
18KNOXDR51 0 6/28/2018 
18KNOXDR51 0 7/12/2018 
18KNOXDR51 0 7/25/2018 
18KNOXDR51 0 8/15/2018 
18KNOXDR51 0 8/23/2018 
18KNOXDR51 0 9/5/2018 
18KNOXDR51 0 10/17/2018 
18KNOXDR51 0 10/4/2018 
18KNOXDR6 0 5/18/2018 
18KNOXDR6 0 6/5/2018 
18KNOXDR6 0 6/13/2018 
18KNOXDR6 0 6/28/2018 
18KNOXDR6 0 7/11/2018 
18KNOXDR6 0 8/15/2018 
18KNOXDR6 0 8/23/2018 
18KNOXDR6 0 9/5/2018 
18KNOXDR6 0 9/20/2018 
18KNOXDR6 0 10/4/2018 
18KNOXDR6 0 10/17/2018 
18KNOXDR7 0 5/17/2018 
18KNOXDR7 1 6/6/2018 
18KNOXDR7 0 6/14/2018 
18KNOXDR7 0 6/27/2018 
18KNOXDR7 0 7/12/2018 
18KNOXDR7 0 7/26/2018 
18KNOXDR7 0 8/16/2018 
18KNOXDR7 0 8/24/2018 
18KNOXDR7 0 9/6/2018 
18KNOXDR7 0 9/19/2018 
18KNOXDR7 0 10/18/2018 
18KNOXDR8 0 5/18/2018 
18KNOXDR8 0 6/5/2018 
18KNOXDR8 0 6/13/2018 
18KNOXDR8 0 6/28/2018 
18KNOXDR8 0 7/11/2018 
18KNOXDR8 0 7/26/2018 
18KNOXDR8 0 8/16/2018 
18KNOXDR8 0 8/24/2018 
18KNOXDR8 1 9/6/2018 
18KNOXDR8 0 9/19/2018 
18KNOXDR8 0 10/3/2018 
18KNOXDR8 0 10/17/2018 
18KNOXDR9 0 5/17/2018 
18KNOXDR9 0 6/14/2018 
18KNOXDR9 0 6/27/2018 
18KNOXDR9 0 7/12/2018 
18KNOXDR9 0 7/25/2018 
18KNOXDR9 0 8/15/2018 
18KNOXDR9 0 8/23/2018 
18KNOXDR9 0 9/5/2018 
18KNOXDR9 0 9/20/2018 
18KNOXDR9 0 10/4/2018 
18KNOXDR9 0 10/17/2018 
