# Supplementary material for: Spatial-temporal clusters of host-seeking Aedes albopictus, Aedes japonicus, and Aedes triseriatus collections in a La Crosse virus endemic county (Knox County, Tennessee, USA)
Source: PLoS One. 2020 Sep 3;15(9):e0237322. doi: 10.1371/journal.pone.0237322 (PMC7470364; doi:10.1371/journal.pone.0237322)
Supplement: S1 File — (ZIP) [file pone.0237322.s002.zip › japonicus/japocontrol.ctl]

18KNOXDR1 6 5/17/2018 
18KNOXDR1 11 6/6/2018 
18KNOXDR1 2 6/14/2018 
18KNOXDR1 9 7/12/2018 
18KNOXDR1 31 7/26/2018 
18KNOXDR1 49 8/16/2018 
18KNOXDR1 5 8/24/2018 
18KNOXDR1 7 9/6/2018 
18KNOXDR1 28 9/20/2018 
18KNOXDR1 19 10/4/2018 
18KNOXDR1 1 10/18/2018 
18KNOXDR10 5 5/17/2018 
18KNOXDR10 8 6/13/2018 
18KNOXDR10 3 6/27/2018 
18KNOXDR10 2 7/12/2018 
18KNOXDR10 4 7/25/2018 
18KNOXDR10 4 8/15/2018 
18KNOXDR10 7 8/23/2018 
18KNOXDR10 16 9/5/2018 
18KNOXDR10 9 9/20/2018 
18KNOXDR10 2 10/17/2018 
18KNOXDR12 4 5/18/2018 
18KNOXDR12 9 6/5/2018 
18KNOXDR12 30 6/14/2018 
18KNOXDR12 2 6/28/2018 
18KNOXDR12 8 7/11/2018 
18KNOXDR12 7 7/26/2018 
18KNOXDR12 17 8/16/2018 
18KNOXDR12 3 8/24/2018 
18KNOXDR12 4 9/6/2018 
18KNOXDR12 23 9/19/2018 
18KNOXDR12 14 10/3/2018 
18KNOXDR12 1 10/18/2018 
18KNOXDR13 1 5/18/2018 
18KNOXDR13 2 6/27/2018 
18KNOXDR13 1 7/11/2018 
18KNOXDR13 3 7/26/2018 
18KNOXDR13 2 8/16/2018 
18KNOXDR13 4 8/24/2018 
18KNOXDR13 2 9/6/2018 
18KNOXDR13 11 9/19/2018 
18KNOXDR13 0 10/3/2018 
18KNOXDR13 0 10/18/2018 
18KNOXDR14 3 5/17/2018 
18KNOXDR14 6 6/6/2018 
18KNOXDR14 3 6/13/2018 
18KNOXDR14 5 6/28/2018 
18KNOXDR14 5 7/12/2018 
18KNOXDR14 24 7/25/2018 
18KNOXDR14 23 8/23/2018 
18KNOXDR14 38 9/5/2018 
18KNOXDR14 41 9/20/2018 
18KNOXDR14 18 10/4/2018 
18KNOXDR14 9 10/17/2018 
18KNOXDR16 0 5/18/2018 
18KNOXDR16 1 6/5/2018 
18KNOXDR16 0 6/14/2018 
18KNOXDR16 1 7/26/2018 
18KNOXDR16 0 8/16/2018 
18KNOXDR16 0 8/24/2018 
18KNOXDR16 0 9/6/2018 
18KNOXDR16 5 9/19/2018 
18KNOXDR16 3 10/3/2018 
18KNOXDR16 17 10/18/2018 
18KNOXDR17 3 5/17/2018 
18KNOXDR17 11 6/6/2018 
18KNOXDR17 50 6/13/2018 
18KNOXDR17 22 7/12/2018 
18KNOXDR17 9 7/25/2018 
18KNOXDR17 26 8/15/2018 
18KNOXDR17 3 8/23/2018 
18KNOXDR17 13 9/5/2018 
18KNOXDR17 33 9/20/2018 
18KNOXDR17 9 10/4/2018 
18KNOXDR17 5 10/17/2018 
18KNOXDR18 0 5/18/2018 
18KNOXDR18 4 6/5/2018 
18KNOXDR18 10 6/14/2018 
18KNOXDR18 1 6/27/2018 
18KNOXDR18 0 7/26/2018 
18KNOXDR18 8 8/16/2018 
18KNOXDR18 1 8/24/2018 
18KNOXDR18 4 9/6/2018 
18KNOXDR18 16 9/19/2018 
18KNOXDR18 11 10/3/2018 
18KNOXDR2 0 5/18/2018 
18KNOXDR2 1 6/5/2018 
18KNOXDR2 0 6/27/2018 
18KNOXDR2 3 8/15/2018 
18KNOXDR2 1 8/23/2018 
18KNOXDR2 0 9/21/2018 
18KNOXDR2 1 10/5/2018 
18KNOXDR2 0 10/19/2018 
18KNOXDR20 0 5/18/2018 
18KNOXDR20 1 6/5/2018 
18KNOXDR20 0 6/28/2018 
18KNOXDR20 4 7/11/2018 
18KNOXDR20 4 7/26/2018 
18KNOXDR20 8 8/16/2018 
18KNOXDR20 9 8/24/2018 
18KNOXDR20 0 9/6/2018 
18KNOXDR20 12 9/19/2018 
18KNOXDR20 9 10/3/2018 
18KNOXDR20 0 10/18/2018 
18KNOXDR21 14 5/17/2018 
18KNOXDR21 7 6/6/2018 
18KNOXDR21 4 6/27/2018 
18KNOXDR21 8 7/12/2018 
18KNOXDR21 13 7/25/2018 
18KNOXDR21 20 8/16/2018 
18KNOXDR21 14 8/23/2018 
18KNOXDR21 10 9/20/2018 
18KNOXDR21 6 10/4/2018 
18KNOXDR22 0 5/18/2018 
18KNOXDR22 3 6/6/2018 
18KNOXDR22 0 6/13/2018 
18KNOXDR22 15 6/27/2018 
18KNOXDR22 8 7/12/2018 
18KNOXDR22 11 7/26/2018 
18KNOXDR22 2 8/16/2018 
18KNOXDR22 2 8/24/2018 
18KNOXDR22 3 9/6/2018 
18KNOXDR22 1 9/19/2018 
18KNOXDR22 0 10/3/2018 
18KNOXDR22 0 10/18/2018 
18KNOXDR23 2 5/17/2018 
18KNOXDR23 0 6/14/2018 
18KNOXDR23 0 6/28/2018 
18KNOXDR23 3 7/12/2018 
18KNOXDR23 1 7/26/2018 
18KNOXDR23 1 8/16/2018 
18KNOXDR23 3 8/23/2018 
18KNOXDR23 3 9/20/2018 
18KNOXDR23 0 10/4/2018 
18KNOXDR23 0 10/17/2018 
18KNOXDR24 1 5/17/2018 
18KNOXDR24 3 6/5/2018 
18KNOXDR24 4 6/28/2018 
18KNOXDR24 2 7/12/2018 
18KNOXDR24 11 7/26/2018 
18KNOXDR24 7 8/16/2018 
18KNOXDR24 15 8/24/2018 
18KNOXDR24 15 9/5/2018 
18KNOXDR24 8 9/19/2018 
18KNOXDR24 0 10/18/2018 
18KNOXDR25 5 5/18/2018 
18KNOXDR25 0 6/28/2018 
18KNOXDR25 5 7/12/2018 
18KNOXDR25 0 7/26/2018 
18KNOXDR25 7 8/16/2018 
18KNOXDR25 6 8/24/2018 
18KNOXDR25 80 9/6/2018 
18KNOXDR25 38 9/19/2018 
18KNOXDR25 228 10/5/2018 
18KNOXDR25 4 10/19/2018 
18KNOXDR26 5 5/17/2018 
18KNOXDR26 4 6/5/2018 
18KNOXDR26 3 6/13/2018 
18KNOXDR26 4 6/27/2018 
18KNOXDR26 14 7/11/2018 
18KNOXDR26 5 7/26/2018 
18KNOXDR26 2 8/23/2018 
18KNOXDR26 16 9/6/2018 
18KNOXDR26 13 9/19/2018 
18KNOXDR26 13 10/4/2018 
18KNOXDR26 0 10/18/2018 
18KNOXDR28 17 5/18/2018 
18KNOXDR28 33 6/5/2018 
18KNOXDR28 9 6/13/2018 
18KNOXDR28 17 6/27/2018 
18KNOXDR28 51 7/11/2018 
18KNOXDR28 62 7/26/2018 
18KNOXDR28 31 8/16/2018 
18KNOXDR28 21 8/24/2018 
18KNOXDR28 47 9/6/2018 
18KNOXDR28 10 9/20/2018 
18KNOXDR28 37 10/4/2018 
18KNOXDR28 22 10/18/2018 
18KNOXDR29 1 5/17/2018 
18KNOXDR29 5 6/6/2018 
18KNOXDR29 6 6/13/2018 
18KNOXDR29 0 6/28/2018 
18KNOXDR29 12 7/12/2018 
18KNOXDR29 10 7/25/2018 
18KNOXDR29 42 8/15/2018 
18KNOXDR29 12 8/23/2018 
18KNOXDR29 72 9/5/2018 
18KNOXDR29 69 9/20/2018 
18KNOXDR29 57 10/4/2018 
18KNOXDR29 41 10/17/2018 
18KNOXDR3 12 5/17/2018 
18KNOXDR3 17 6/6/2018 
18KNOXDR3 11 6/14/2018 
18KNOXDR3 10 6/27/2018 
18KNOXDR3 7 7/12/2018 
18KNOXDR3 28 7/26/2018 
18KNOXDR3 38 8/16/2018 
18KNOXDR3 7 8/24/2018 
18KNOXDR3 0 9/6/2018 
18KNOXDR3 37 9/19/2018 
18KNOXDR3 20 10/3/2018 
18KNOXDR3 20 10/17/2018 
18KNOXDR30 0 5/18/2018 
18KNOXDR30 8 6/5/2018 
18KNOXDR30 2 6/14/2018 
18KNOXDR30 0 6/27/2018 
18KNOXDR30 4 7/11/2018 
18KNOXDR30 1 7/26/2018 
18KNOXDR30 1 8/16/2018 
18KNOXDR30 1 9/19/2018 
18KNOXDR30 1 10/3/2018 
18KNOXDR31 9 5/17/2018 
18KNOXDR31 11 6/6/2018 
18KNOXDR31 24 6/13/2018 
18KNOXDR31 1 6/28/2018 
18KNOXDR31 17 7/12/2018 
18KNOXDR31 34 7/25/2018 
18KNOXDR31 19 8/15/2018 
18KNOXDR31 12 8/23/2018 
18KNOXDR31 19 9/5/2018 
18KNOXDR31 8 9/20/2018 
18KNOXDR31 26 10/3/2018 
18KNOXDR31 4 10/18/2018 
18KNOXDR33 0 5/18/2018 
18KNOXDR33 1 6/5/2018 
18KNOXDR33 3 6/14/2018 
18KNOXDR33 4 6/27/2018 
18KNOXDR33 13 7/11/2018 
18KNOXDR33 3 7/26/2018 
18KNOXDR33 7 8/16/2018 
18KNOXDR33 4 8/24/2018 
18KNOXDR33 2 9/6/2018 
18KNOXDR33 12 9/19/2018 
18KNOXDR33 3 10/3/2018 
18KNOXDR34 1 5/17/2018 
18KNOXDR34 0 6/6/2018 
18KNOXDR34 1 6/13/2018 
18KNOXDR34 0 6/27/2018 
18KNOXDR34 2 7/12/2018 
18KNOXDR34 5 7/25/2018 
18KNOXDR34 2 8/15/2018 
18KNOXDR34 1 8/23/2018 
18KNOXDR34 0 9/5/2018 
18KNOXDR34 1 9/20/2018 
18KNOXDR34 0 10/4/2018 
18KNOXDR34 0 10/17/2018 
18KNOXDR35 5 6/6/2018 
18KNOXDR35 0 6/13/2018 
18KNOXDR35 2 6/28/2018 
18KNOXDR35 9 7/12/2018 
18KNOXDR35 3 7/25/2018 
18KNOXDR35 19 8/15/2018 
18KNOXDR35 16 8/23/2018 
18KNOXDR35 4 9/5/2018 
18KNOXDR35 8 9/20/2018 
18KNOXDR35 0 10/4/2018 
18KNOXDR35 2 10/17/2018 
18KNOXDR36 0 5/18/2018 
18KNOXDR36 0 6/5/2018 
18KNOXDR36 0 6/14/2018 
18KNOXDR36 3 6/28/2018 
18KNOXDR36 17 7/11/2018 
18KNOXDR36 2 7/26/2018 
18KNOXDR36 0 8/16/2018 
18KNOXDR36 3 8/24/2018 
18KNOXDR36 4 9/6/2018 
18KNOXDR36 10 9/20/2018 
18KNOXDR36 0 10/3/2018 
18KNOXDR36 2 10/18/2018 
18KNOXDR37 2 5/17/2018 
18KNOXDR37 2 6/14/2018 
18KNOXDR37 0 6/27/2018 
18KNOXDR37 1 7/12/2018 
18KNOXDR37 5 8/15/2018 
18KNOXDR37 6 8/23/2018 
18KNOXDR37 13 9/5/2018 
18KNOXDR37 12 9/19/2018 
18KNOXDR37 0 10/4/2018 
18KNOXDR37 5 10/17/2018 
18KNOXDR4 0 5/18/2018 
18KNOXDR4 3 6/5/2018 
18KNOXDR4 2 6/13/2018 
18KNOXDR4 0 6/28/2018 
18KNOXDR4 1 7/11/2018 
18KNOXDR4 5 7/25/2018 
18KNOXDR4 10 8/15/2018 
18KNOXDR4 0 8/23/2018 
18KNOXDR4 0 9/5/2018 
18KNOXDR4 3 9/20/2018 
18KNOXDR4 0 10/18/2018 
18KNOXDR40 8 5/17/2018 
18KNOXDR40 4 6/6/2018 
18KNOXDR40 2 6/14/2018 
18KNOXDR40 6 7/12/2018 
18KNOXDR40 16 7/25/2018 
18KNOXDR40 33 8/15/2018 
18KNOXDR40 3 8/23/2018 
18KNOXDR40 35 9/5/2018 
18KNOXDR40 17 9/19/2018 
18KNOXDR40 3 10/4/2018 
18KNOXDR40 5 10/17/2018 
18KNOXDR41 0 5/18/2018 
18KNOXDR41 4 6/13/2018 
18KNOXDR41 1 6/28/2018 
18KNOXDR41 21 7/11/2018 
18KNOXDR41 16 7/26/2018 
18KNOXDR41 18 8/16/2018 
18KNOXDR41 4 8/24/2018 
18KNOXDR41 10 9/6/2018 
18KNOXDR41 19 9/19/2018 
18KNOXDR41 6 10/3/2018 
18KNOXDR41 4 10/18/2018 
18KNOXDR42 7 5/18/2018 
18KNOXDR42 3 6/5/2018 
18KNOXDR42 11 6/13/2018 
18KNOXDR42 5 6/28/2018 
18KNOXDR42 11 7/11/2018 
18KNOXDR42 5 7/25/2018 
18KNOXDR42 14 8/15/2018 
18KNOXDR42 1 9/5/2018 
18KNOXDR42 16 9/20/2018 
18KNOXDR42 3 10/3/2018 
18KNOXDR42 0 10/17/2018 
18KNOXDR43 0 5/17/2018 
18KNOXDR43 2 6/6/2018 
18KNOXDR43 3 6/14/2018 
18KNOXDR43 4 7/12/2018 
18KNOXDR43 4 7/25/2018 
18KNOXDR43 4 8/15/2018 
18KNOXDR43 6 8/23/2018 
18KNOXDR43 4 9/5/2018 
18KNOXDR43 6 9/20/2018 
18KNOXDR43 0 10/4/2018 
18KNOXDR43 2 10/17/2018 
18KNOXDR44 0 5/18/2018 
18KNOXDR44 1 6/13/2018 
18KNOXDR44 0 6/28/2018 
18KNOXDR44 8 7/11/2018 
18KNOXDR44 5 7/26/2018 
18KNOXDR44 32 8/16/2018 
18KNOXDR44 5 8/24/2018 
18KNOXDR44 5 9/6/2018 
18KNOXDR44 48 9/19/2018 
18KNOXDR44 35 10/3/2018 
18KNOXDR45 1 5/18/2018 
18KNOXDR45 1 6/5/2018 
18KNOXDR45 3 6/13/2018 
18KNOXDR45 0 6/28/2018 
18KNOXDR45 2 7/11/2018 
18KNOXDR45 7 7/26/2018 
18KNOXDR45 1 8/16/2018 
18KNOXDR45 3 8/24/2018 
18KNOXDR45 3 9/6/2018 
18KNOXDR45 0 9/19/2018 
18KNOXDR45 2 10/3/2018 
18KNOXDR45 8 10/18/2018 
18KNOXDR46 4 5/17/2018 
18KNOXDR46 0 6/6/2018 
18KNOXDR46 9 6/13/2018 
18KNOXDR46 1 6/28/2018 
18KNOXDR46 3 7/12/2018 
18KNOXDR46 13 7/25/2018 
18KNOXDR46 4 8/23/2018 
18KNOXDR46 21 9/5/2018 
18KNOXDR46 21 9/20/2018 
18KNOXDR46 24 10/4/2018 
18KNOXDR46 3 10/17/2018 
18KNOXDR47 1 5/18/2018 
18KNOXDR47 3 6/6/2018 
18KNOXDR47 2 6/13/2018 
18KNOXDR47 28 6/27/2018 
18KNOXDR47 8 7/12/2018 
18KNOXDR47 47 7/25/2018 
18KNOXDR47 35 8/15/2018 
18KNOXDR47 8 8/23/2018 
18KNOXDR47 6 9/5/2018 
18KNOXDR47 5 9/20/2018 
18KNOXDR47 3 10/4/2018 
18KNOXDR47 7 10/18/2018 
18KNOXDR48 7 6/5/2018 
18KNOXDR48 0 6/14/2018 
18KNOXDR48 3 6/28/2018 
18KNOXDR48 3 7/11/2018 
18KNOXDR48 5 7/26/2018 
18KNOXDR48 4 8/16/2018 
18KNOXDR48 1 8/24/2018 
18KNOXDR48 0 9/6/2018 
18KNOXDR48 4 9/19/2018 
18KNOXDR48 6 10/3/2018 
18KNOXDR48 1 10/17/2018 
18KNOXDR49 13 6/14/2018 
18KNOXDR49 10 6/27/2018 
18KNOXDR49 9 7/12/2018 
18KNOXDR49 3 7/26/2018 
18KNOXDR49 12 8/16/2018 
18KNOXDR49 7 8/24/2018 
18KNOXDR49 0 9/6/2018 
18KNOXDR49 16 10/5/2018 
18KNOXDR5 1 6/6/2018 
18KNOXDR5 2 6/14/2018 
18KNOXDR5 0 6/27/2018 
18KNOXDR5 1 7/12/2018 
18KNOXDR5 0 7/26/2018 
18KNOXDR5 1 8/16/2018 
18KNOXDR5 1 8/24/2018 
18KNOXDR5 0 9/6/2018 
18KNOXDR5 0 9/19/2018 
18KNOXDR5 1 10/3/2018 
18KNOXDR5 0 10/17/2018 
18KNOXDR50 0 5/17/2018 
18KNOXDR50 31 6/6/2018 
18KNOXDR50 56 6/13/2018 
18KNOXDR50 19 6/28/2018 
18KNOXDR50 41 7/12/2018 
18KNOXDR50 16 7/25/2018 
18KNOXDR50 125 8/16/2018 
18KNOXDR50 28 8/23/2018 
18KNOXDR50 84 9/5/2018 
18KNOXDR50 16 9/20/2018 
18KNOXDR50 11 10/4/2018 
18KNOXDR50 3 10/17/2018 
18KNOXDR51 0 6/14/2018 
18KNOXDR51 1 6/28/2018 
18KNOXDR51 3 7/12/2018 
18KNOXDR51 13 7/25/2018 
18KNOXDR51 30 8/15/2018 
18KNOXDR51 22 8/23/2018 
18KNOXDR51 15 9/5/2018 
18KNOXDR51 15 10/17/2018 
18KNOXDR51 3 10/4/2018 
18KNOXDR6 1 5/18/2018 
18KNOXDR6 1 6/5/2018 
18KNOXDR6 20 6/13/2018 
18KNOXDR6 8 6/28/2018 
18KNOXDR6 11 7/11/2018 
18KNOXDR6 15 8/15/2018 
18KNOXDR6 4 8/23/2018 
18KNOXDR6 15 9/5/2018 
18KNOXDR6 7 9/20/2018 
18KNOXDR6 28 10/4/2018 
18KNOXDR6 6 10/17/2018 
18KNOXDR7 1 5/17/2018 
18KNOXDR7 63 6/6/2018 
18KNOXDR7 1 6/14/2018 
18KNOXDR7 0 6/27/2018 
18KNOXDR7 105 7/12/2018 
18KNOXDR7 15 7/26/2018 
18KNOXDR7 169 8/16/2018 
18KNOXDR7 63 8/24/2018 
18KNOXDR7 422 9/6/2018 
18KNOXDR7 602 9/19/2018 
18KNOXDR7 207 10/18/2018 
18KNOXDR8 20 5/18/2018 
18KNOXDR8 15 6/5/2018 
18KNOXDR8 110 6/13/2018 
18KNOXDR8 8 6/28/2018 
18KNOXDR8 46 7/11/2018 
18KNOXDR8 74 7/26/2018 
18KNOXDR8 48 8/16/2018 
18KNOXDR8 13 8/24/2018 
18KNOXDR8 60 9/6/2018 
18KNOXDR8 41 9/19/2018 
18KNOXDR8 34 10/3/2018 
18KNOXDR8 9 10/17/2018 
18KNOXDR9 0 5/17/2018 
18KNOXDR9 12 6/14/2018 
18KNOXDR9 0 6/27/2018 
18KNOXDR9 3 7/12/2018 
18KNOXDR9 14 7/25/2018 
18KNOXDR9 15 8/15/2018 
18KNOXDR9 16 8/23/2018 
18KNOXDR9 19 9/5/2018 
18KNOXDR9 14 9/20/2018 
18KNOXDR9 22 10/4/2018 
18KNOXDR9 16 10/17/2018 
