# Supplementary material for: Spatial-temporal clusters of host-seeking Aedes albopictus, Aedes japonicus, and Aedes triseriatus collections in a La Crosse virus endemic county (Knox County, Tennessee, USA)
Source: PLoS One. 2020 Sep 3;15(9):e0237322. doi: 10.1371/journal.pone.0237322 (PMC7470364; doi:10.1371/journal.pone.0237322)
Supplement: S1 File — (ZIP) [file pone.0237322.s002.zip › triseriatus/triscases.cas]

18KNOXDR1 1 5/17/2018 
18KNOXDR1 0 6/6/2018 
18KNOXDR1 0 6/14/2018 
18KNOXDR1 0 7/12/2018 
18KNOXDR1 0 7/26/2018 
18KNOXDR1 0 8/16/2018 
18KNOXDR1 0 8/24/2018 
18KNOXDR1 0 9/6/2018 
18KNOXDR1 0 9/20/2018 
18KNOXDR1 0 10/4/2018 
18KNOXDR1 0 10/18/2018 
18KNOXDR10 0 5/17/2018 
18KNOXDR10 0 6/13/2018 
18KNOXDR10 1 6/27/2018 
18KNOXDR10 0 7/12/2018 
18KNOXDR10 0 7/25/2018 
18KNOXDR10 0 8/15/2018 
18KNOXDR10 0 8/23/2018 
18KNOXDR10 0 9/5/2018 
18KNOXDR10 0 9/20/2018 
18KNOXDR10 0 10/17/2018 
18KNOXDR12 1 5/18/2018 
18KNOXDR12 0 6/5/2018 
18KNOXDR12 8 6/14/2018 
18KNOXDR12 0 6/28/2018 
18KNOXDR12 0 7/11/2018 
18KNOXDR12 0 7/26/2018 
18KNOXDR12 1 8/16/2018 
18KNOXDR12 0 8/24/2018 
18KNOXDR12 0 9/6/2018 
18KNOXDR12 0 9/19/2018 
18KNOXDR12 0 10/3/2018 
18KNOXDR12 0 10/18/2018 
18KNOXDR13 0 5/18/2018 
18KNOXDR13 0 6/27/2018 
18KNOXDR13 0 7/11/2018 
18KNOXDR13 0 7/26/2018 
18KNOXDR13 0 8/16/2018 
18KNOXDR13 0 8/24/2018 
18KNOXDR13 0 9/6/2018 
18KNOXDR13 0 9/19/2018 
18KNOXDR13 0 10/3/2018 
18KNOXDR13 0 10/18/2018 
18KNOXDR14 0 5/17/2018 
18KNOXDR14 1 6/6/2018 
18KNOXDR14 0 6/13/2018 
18KNOXDR14 0 6/28/2018 
18KNOXDR14 0 7/12/2018 
18KNOXDR14 2 7/25/2018 
18KNOXDR14 2 8/23/2018 
18KNOXDR14 2 9/5/2018 
18KNOXDR14 1 9/20/2018 
18KNOXDR14 0 10/4/2018 
18KNOXDR14 0 10/17/2018 
18KNOXDR16 0 5/18/2018 
18KNOXDR16 0 6/5/2018 
18KNOXDR16 0 6/14/2018 
18KNOXDR16 0 7/26/2018 
18KNOXDR16 0 8/16/2018 
18KNOXDR16 0 8/24/2018 
18KNOXDR16 0 9/6/2018 
18KNOXDR16 0 9/19/2018 
18KNOXDR16 0 10/3/2018 
18KNOXDR16 0 10/18/2018 
18KNOXDR17 3 5/17/2018 
18KNOXDR17 0 6/6/2018 
18KNOXDR17 5 6/13/2018 
18KNOXDR17 2 7/12/2018 
18KNOXDR17 0 7/25/2018 
18KNOXDR17 0 8/15/2018 
18KNOXDR17 0 8/23/2018 
18KNOXDR17 0 9/5/2018 
18KNOXDR17 0 9/20/2018 
18KNOXDR17 0 10/4/2018 
18KNOXDR17 1 10/17/2018 
18KNOXDR18 0 5/18/2018 
18KNOXDR18 0 6/5/2018 
18KNOXDR18 1 6/14/2018 
18KNOXDR18 0 6/27/2018 
18KNOXDR18 0 7/26/2018 
18KNOXDR18 0 8/16/2018 
18KNOXDR18 0 8/24/2018 
18KNOXDR18 0 9/6/2018 
18KNOXDR18 2 9/19/2018 
18KNOXDR18 0 10/3/2018 
18KNOXDR2 0 5/18/2018 
18KNOXDR2 0 6/5/2018 
18KNOXDR2 0 6/27/2018 
18KNOXDR2 0 8/15/2018 
18KNOXDR2 0 8/23/2018 
18KNOXDR2 0 9/21/2018 
18KNOXDR2 0 10/5/2018 
18KNOXDR2 0 10/19/2018 
18KNOXDR20 0 5/18/2018 
18KNOXDR20 0 6/5/2018 
18KNOXDR20 0 6/28/2018 
18KNOXDR20 0 7/11/2018 
18KNOXDR20 0 7/26/2018 
18KNOXDR20 0 8/16/2018 
18KNOXDR20 0 8/24/2018 
18KNOXDR20 0 9/6/2018 
18KNOXDR20 0 9/19/2018 
18KNOXDR20 0 10/3/2018 
18KNOXDR20 0 10/18/2018 
18KNOXDR21 1 5/17/2018 
18KNOXDR21 0 6/6/2018 
18KNOXDR21 0 6/27/2018 
18KNOXDR21 1 7/12/2018 
18KNOXDR21 0 7/25/2018 
18KNOXDR21 0 8/16/2018 
18KNOXDR21 0 8/23/2018 
18KNOXDR21 0 9/20/2018 
18KNOXDR21 0 10/4/2018 
18KNOXDR22 0 5/18/2018 
18KNOXDR22 0 6/6/2018 
18KNOXDR22 0 6/13/2018 
18KNOXDR22 0 6/27/2018 
18KNOXDR22 0 7/12/2018 
18KNOXDR22 0 7/26/2018 
18KNOXDR22 0 8/16/2018 
18KNOXDR22 0 8/24/2018 
18KNOXDR22 0 9/6/2018 
18KNOXDR22 0 9/19/2018 
18KNOXDR22 0 10/3/2018 
18KNOXDR22 0 10/18/2018 
18KNOXDR23 0 5/17/2018 
18KNOXDR23 0 6/14/2018 
18KNOXDR23 0 6/28/2018 
18KNOXDR23 0 7/12/2018 
18KNOXDR23 0 7/26/2018 
18KNOXDR23 0 8/16/2018 
18KNOXDR23 0 8/23/2018 
18KNOXDR23 0 9/20/2018 
18KNOXDR23 0 10/4/2018 
18KNOXDR23 0 10/17/2018 
18KNOXDR24 0 5/17/2018 
18KNOXDR24 0 6/5/2018 
18KNOXDR24 1 6/28/2018 
18KNOXDR24 1 7/12/2018 
18KNOXDR24 0 7/26/2018 
18KNOXDR24 0 8/16/2018 
18KNOXDR24 0 8/24/2018 
18KNOXDR24 0 9/5/2018 
18KNOXDR24 0 9/19/2018 
18KNOXDR24 0 10/18/2018 
18KNOXDR25 0 5/18/2018 
18KNOXDR25 0 6/28/2018 
18KNOXDR25 0 7/12/2018 
18KNOXDR25 0 7/26/2018 
18KNOXDR25 0 8/16/2018 
18KNOXDR25 0 8/24/2018 
18KNOXDR25 0 9/6/2018 
18KNOXDR25 0 9/19/2018 
18KNOXDR25 0 10/5/2018 
18KNOXDR25 0 10/19/2018 
18KNOXDR26 0 5/17/2018 
18KNOXDR26 0 6/5/2018 
18KNOXDR26 0 6/13/2018 
18KNOXDR26 0 6/27/2018 
18KNOXDR26 0 7/11/2018 
18KNOXDR26 0 7/26/2018 
18KNOXDR26 0 8/23/2018 
18KNOXDR26 0 9/6/2018 
18KNOXDR26 0 9/19/2018 
18KNOXDR26 0 10/4/2018 
18KNOXDR26 0 10/18/2018 
18KNOXDR28 0 5/18/2018 
18KNOXDR28 0 6/5/2018 
18KNOXDR28 0 6/13/2018 
18KNOXDR28 0 6/27/2018 
18KNOXDR28 0 7/11/2018 
18KNOXDR28 0 7/26/2018 
18KNOXDR28 0 8/16/2018 
18KNOXDR28 0 8/24/2018 
18KNOXDR28 0 9/6/2018 
18KNOXDR28 0 9/20/2018 
18KNOXDR28 0 10/4/2018 
18KNOXDR28 0 10/18/2018 
18KNOXDR29 0 5/17/2018 
18KNOXDR29 0 6/6/2018 
18KNOXDR29 0 6/13/2018 
18KNOXDR29 0 6/28/2018 
18KNOXDR29 0 7/12/2018 
18KNOXDR29 0 7/25/2018 
18KNOXDR29 0 8/15/2018 
18KNOXDR29 0 8/23/2018 
18KNOXDR29 0 9/5/2018 
18KNOXDR29 0 9/20/2018 
18KNOXDR29 0 10/4/2018 
18KNOXDR29 0 10/17/2018 
18KNOXDR3 5 5/17/2018 
18KNOXDR3 3 6/6/2018 
18KNOXDR3 0 6/14/2018 
18KNOXDR3 2 6/27/2018 
18KNOXDR3 0 7/12/2018 
18KNOXDR3 1 7/26/2018 
18KNOXDR3 4 8/16/2018 
18KNOXDR3 0 8/24/2018 
18KNOXDR3 0 9/6/2018 
18KNOXDR3 2 9/19/2018 
18KNOXDR3 1 10/3/2018 
18KNOXDR3 0 10/17/2018 
18KNOXDR30 0 5/18/2018 
18KNOXDR30 0 6/5/2018 
18KNOXDR30 0 6/14/2018 
18KNOXDR30 0 6/27/2018 
18KNOXDR30 0 7/11/2018 
18KNOXDR30 0 7/26/2018 
18KNOXDR30 0 8/16/2018 
18KNOXDR30 0 9/19/2018 
18KNOXDR30 0 10/3/2018 
18KNOXDR31 0 5/17/2018 
18KNOXDR31 1 6/6/2018 
18KNOXDR31 0 6/13/2018 
18KNOXDR31 0 6/28/2018 
18KNOXDR31 0 7/12/2018 
18KNOXDR31 0 7/25/2018 
18KNOXDR31 0 8/15/2018 
18KNOXDR31 0 8/23/2018 
18KNOXDR31 0 9/5/2018 
18KNOXDR31 0 9/20/2018 
18KNOXDR31 0 10/3/2018 
18KNOXDR31 0 10/18/2018 
18KNOXDR33 0 5/18/2018 
18KNOXDR33 0 6/5/2018 
18KNOXDR33 0 6/14/2018 
18KNOXDR33 1 6/27/2018 
18KNOXDR33 1 7/11/2018 
18KNOXDR33 0 7/26/2018 
18KNOXDR33 0 8/16/2018 
18KNOXDR33 0 8/24/2018 
18KNOXDR33 0 9/6/2018 
18KNOXDR33 0 9/19/2018 
18KNOXDR33 0 10/3/2018 
18KNOXDR34 0 5/17/2018 
18KNOXDR34 0 6/6/2018 
18KNOXDR34 0 6/13/2018 
18KNOXDR34 0 6/27/2018 
18KNOXDR34 0 7/12/2018 
18KNOXDR34 0 7/25/2018 
18KNOXDR34 0 8/15/2018 
18KNOXDR34 0 8/23/2018 
18KNOXDR34 0 9/5/2018 
18KNOXDR34 0 9/20/2018 
18KNOXDR34 0 10/4/2018 
18KNOXDR34 0 10/17/2018 
18KNOXDR35 1 6/6/2018 
18KNOXDR35 0 6/13/2018 
18KNOXDR35 0 6/28/2018 
18KNOXDR35 0 7/12/2018 
18KNOXDR35 0 7/25/2018 
18KNOXDR35 0 8/15/2018 
18KNOXDR35 0 8/23/2018 
18KNOXDR35 0 9/5/2018 
18KNOXDR35 0 9/20/2018 
18KNOXDR35 0 10/4/2018 
18KNOXDR35 0 10/17/2018 
18KNOXDR36 0 5/18/2018 
18KNOXDR36 0 6/5/2018 
18KNOXDR36 0 6/14/2018 
18KNOXDR36 0 6/28/2018 
18KNOXDR36 0 7/11/2018 
18KNOXDR36 0 7/26/2018 
18KNOXDR36 0 8/16/2018 
18KNOXDR36 0 8/24/2018 
18KNOXDR36 0 9/6/2018 
18KNOXDR36 0 9/20/2018 
18KNOXDR36 0 10/3/2018 
18KNOXDR36 0 10/18/2018 
18KNOXDR37 0 5/17/2018 
18KNOXDR37 0 6/14/2018 
18KNOXDR37 0 6/27/2018 
18KNOXDR37 0 7/12/2018 
18KNOXDR37 0 8/15/2018 
18KNOXDR37 0 8/23/2018 
18KNOXDR37 1 9/5/2018 
18KNOXDR37 0 9/19/2018 
18KNOXDR37 0 10/4/2018 
18KNOXDR37 0 10/17/2018 
18KNOXDR4 0 5/18/2018 
18KNOXDR4 0 6/5/2018 
18KNOXDR4 0 6/13/2018 
18KNOXDR4 0 6/28/2018 
18KNOXDR4 0 7/11/2018 
18KNOXDR4 0 7/25/2018 
18KNOXDR4 0 8/15/2018 
18KNOXDR4 0 8/23/2018 
18KNOXDR4 0 9/5/2018 
18KNOXDR4 0 9/20/2018 
18KNOXDR4 0 10/18/2018 
18KNOXDR40 0 5/17/2018 
18KNOXDR40 0 6/6/2018 
18KNOXDR40 0 6/14/2018 
18KNOXDR40 0 7/12/2018 
18KNOXDR40 0 7/25/2018 
18KNOXDR40 1 8/15/2018 
18KNOXDR40 0 8/23/2018 
18KNOXDR40 0 9/5/2018 
18KNOXDR40 0 9/19/2018 
18KNOXDR40 0 10/4/2018 
18KNOXDR40 0 10/17/2018 
18KNOXDR41 0 5/18/2018 
18KNOXDR41 1 6/13/2018 
18KNOXDR41 0 6/28/2018 
18KNOXDR41 0 7/11/2018 
18KNOXDR41 0 7/26/2018 
18KNOXDR41 0 8/16/2018 
18KNOXDR41 0 8/24/2018 
18KNOXDR41 0 9/6/2018 
18KNOXDR41 0 9/19/2018 
18KNOXDR41 1 10/3/2018 
18KNOXDR41 0 10/18/2018 
18KNOXDR42 0 5/18/2018 
18KNOXDR42 0 6/5/2018 
18KNOXDR42 0 6/13/2018 
18KNOXDR42 0 6/28/2018 
18KNOXDR42 0 7/11/2018 
18KNOXDR42 0 7/25/2018 
18KNOXDR42 0 8/15/2018 
18KNOXDR42 0 9/5/2018 
18KNOXDR42 0 9/20/2018 
18KNOXDR42 0 10/3/2018 
18KNOXDR42 0 10/17/2018 
18KNOXDR43 0 5/17/2018 
18KNOXDR43 0 6/6/2018 
18KNOXDR43 0 6/14/2018 
18KNOXDR43 0 7/12/2018 
18KNOXDR43 0 7/25/2018 
18KNOXDR43 0 8/15/2018 
18KNOXDR43 0 8/23/2018 
18KNOXDR43 0 9/5/2018 
18KNOXDR43 0 9/20/2018 
18KNOXDR43 0 10/4/2018 
18KNOXDR43 0 10/17/2018 
18KNOXDR44 0 5/18/2018 
18KNOXDR44 0 6/13/2018 
18KNOXDR44 0 6/28/2018 
18KNOXDR44 0 7/11/2018 
18KNOXDR44 0 7/26/2018 
18KNOXDR44 0 8/16/2018 
18KNOXDR44 0 8/24/2018 
18KNOXDR44 0 9/6/2018 
18KNOXDR44 0 9/19/2018 
18KNOXDR44 0 10/3/2018 
18KNOXDR45 0 5/18/2018 
18KNOXDR45 0 6/5/2018 
18KNOXDR45 0 6/13/2018 
18KNOXDR45 0 6/28/2018 
18KNOXDR45 0 7/11/2018 
18KNOXDR45 0 7/26/2018 
18KNOXDR45 0 8/16/2018 
18KNOXDR45 0 8/24/2018 
18KNOXDR45 0 9/6/2018 
18KNOXDR45 0 9/19/2018 
18KNOXDR45 0 10/3/2018 
18KNOXDR45 0 10/18/2018 
18KNOXDR46 0 5/17/2018 
18KNOXDR46 0 6/6/2018 
18KNOXDR46 0 6/13/2018 
18KNOXDR46 0 6/28/2018 
18KNOXDR46 1 7/12/2018 
18KNOXDR46 0 7/25/2018 
18KNOXDR46 0 8/23/2018 
18KNOXDR46 0 9/5/2018 
18KNOXDR46 0 9/20/2018 
18KNOXDR46 0 10/4/2018 
18KNOXDR46 0 10/17/2018 
18KNOXDR47 0 5/18/2018 
18KNOXDR47 0 6/6/2018 
18KNOXDR47 0 6/13/2018 
18KNOXDR47 0 6/27/2018 
18KNOXDR47 0 7/12/2018 
18KNOXDR47 1 7/25/2018 
18KNOXDR47 0 8/15/2018 
18KNOXDR47 0 8/23/2018 
18KNOXDR47 0 9/5/2018 
18KNOXDR47 0 9/20/2018 
18KNOXDR47 0 10/4/2018 
18KNOXDR47 0 10/18/2018 
18KNOXDR48 1 6/5/2018 
18KNOXDR48 0 6/14/2018 
18KNOXDR48 0 6/28/2018 
18KNOXDR48 1 7/11/2018 
18KNOXDR48 0 7/26/2018 
18KNOXDR48 0 8/16/2018 
18KNOXDR48 0 8/24/2018 
18KNOXDR48 0 9/6/2018 
18KNOXDR48 0 9/19/2018 
18KNOXDR48 0 10/3/2018 
18KNOXDR48 0 10/17/2018 
18KNOXDR49 2 6/14/2018 
18KNOXDR49 4 6/27/2018 
18KNOXDR49 0 7/12/2018 
18KNOXDR49 0 7/26/2018 
18KNOXDR49 0 8/16/2018 
18KNOXDR49 0 8/24/2018 
18KNOXDR49 0 9/6/2018 
18KNOXDR49 0 10/5/2018 
18KNOXDR5 0 6/6/2018 
18KNOXDR5 0 6/14/2018 
18KNOXDR5 0 6/27/2018 
18KNOXDR5 0 7/12/2018 
18KNOXDR5 0 7/26/2018 
18KNOXDR5 0 8/16/2018 
18KNOXDR5 0 8/24/2018 
18KNOXDR5 0 9/6/2018 
18KNOXDR5 0 9/19/2018 
18KNOXDR5 0 10/3/2018 
18KNOXDR5 0 10/17/2018 
18KNOXDR50 0 5/17/2018 
18KNOXDR50 2 6/6/2018 
18KNOXDR50 0 6/13/2018 
18KNOXDR50 0 6/28/2018 
18KNOXDR50 0 7/12/2018 
18KNOXDR50 0 7/25/2018 
18KNOXDR50 2 8/16/2018 
18KNOXDR50 1 8/23/2018 
18KNOXDR50 1 9/5/2018 
18KNOXDR50 0 9/20/2018 
18KNOXDR50 0 10/4/2018 
18KNOXDR50 0 10/17/2018 
18KNOXDR51 0 6/14/2018 
18KNOXDR51 0 6/28/2018 
18KNOXDR51 0 7/12/2018 
18KNOXDR51 1 7/25/2018 
18KNOXDR51 0 8/15/2018 
18KNOXDR51 0 8/23/2018 
18KNOXDR51 0 9/5/2018 
18KNOXDR51 0 10/17/2018 
18KNOXDR51 0 10/4/2018 
18KNOXDR6 0 5/18/2018 
18KNOXDR6 0 6/5/2018 
18KNOXDR6 3 6/13/2018 
18KNOXDR6 0 6/28/2018 
18KNOXDR6 0 7/11/2018 
18KNOXDR6 0 8/15/2018 
18KNOXDR6 1 8/23/2018 
18KNOXDR6 0 9/5/2018 
18KNOXDR6 0 9/20/2018 
18KNOXDR6 0 10/4/2018 
18KNOXDR6 0 10/17/2018 
18KNOXDR7 0 5/17/2018 
18KNOXDR7 45 6/6/2018 
18KNOXDR7 0 6/14/2018 
18KNOXDR7 0 6/27/2018 
18KNOXDR7 14 7/12/2018 
18KNOXDR7 1 7/26/2018 
18KNOXDR7 11 8/16/2018 
18KNOXDR7 0 8/24/2018 
18KNOXDR7 12 9/6/2018 
18KNOXDR7 2 9/19/2018 
18KNOXDR7 0 10/18/2018 
18KNOXDR8 15 5/18/2018 
18KNOXDR8 5 6/5/2018 
18KNOXDR8 34 6/13/2018 
18KNOXDR8 4 6/28/2018 
18KNOXDR8 4 7/11/2018 
18KNOXDR8 4 7/26/2018 
18KNOXDR8 5 8/16/2018 
18KNOXDR8 6 8/24/2018 
18KNOXDR8 14 9/6/2018 
18KNOXDR8 7 9/19/2018 
18KNOXDR8 3 10/3/2018 
18KNOXDR8 0 10/17/2018 
18KNOXDR9 0 5/17/2018 
18KNOXDR9 0 6/14/2018 
18KNOXDR9 0 6/27/2018 
18KNOXDR9 0 7/12/2018 
18KNOXDR9 0 7/25/2018 
18KNOXDR9 0 8/15/2018 
18KNOXDR9 0 8/23/2018 
18KNOXDR9 0 9/5/2018 
18KNOXDR9 0 9/20/2018 
18KNOXDR9 0 10/4/2018 
18KNOXDR9 0 10/17/2018 
